# Supplementary material for: Peril in the Pipeline: Unraveling the threads of PFAS contamination in U.S. drinking water systems
Source: PLoS One. 2024 Apr 4;19(4):e0299789. doi: 10.1371/journal.pone.0299789 (PMC10994316; doi:10.1371/journal.pone.0299789)
Supplement: S1 Text — (TXT) [file pone.0299789.s013.txt]

clear
**PFAS per PWS**
cd "C:\Users\Nabin\Desktop\Plos1 response\Round 3\Hot spot\"
use data_to_calculate_hotspot, clear

getisord totalpfasperpws, lat(y_cntrd) lon(x_cntrd) swm(bin) dist(146.2) dunit(km) approx detail
spmap go_z_totalpfasperpws_b using "data_to_create_map_SPMAP", id(id)clm(custom) clb(-100 -2.576 -1.960 1.960 2.576 100)fcolor(ebblue eltblue ltblue orange red) legtitle("{it: z}-value all PFAS")legstyle(1) legcount legend(size(*1.8))

clear
**PFOA per PWS**
cd "C:\Users\Nabin\Desktop\Plos1 response\Round 3\Hot spot\"
use data_to_calculate_hotspot, clear

getisord pfoaperpws, lat(y_cntrd) lon(x_cntrd) swm(bin) dist(146.2) dunit(km) approx detail
spmap go_z_pfoaperpws_b using "data_to_create_map_SPMAP", id(id)clm(custom) clb(-100 -2.576 -1.960 1.960 2.576 100)fcolor(ebblue eltblue ltblue orange red) legtitle("{it: z}-value PFOA")legstyle(1) legcount legend(size(*1.8))

clear
**PFOS per PWS**
cd "C:\Users\Nabin\Desktop\Plos1 response\Round 3\Hot spot\"
use data_to_calculate_hotspot, clear

getisord pfosperpws, lat(y_cntrd) lon(x_cntrd) swm(bin) dist(146.2) dunit(km) approx detail
spmap go_z_pfosperpws_b using "data_to_create_map_SPMAP", id(id)clm(custom) clb(-100 -2.576 -1.960 1.960 2.576 100)fcolor(ebblue eltblue ltblue orange red) legtitle("{it: z}-value PFOS")legstyle(1) legcount legend(size(*1.8))


clear
**PFHpA per PWS**
cd "C:\Users\Nabin\Desktop\Plos1 response\Round 3\Hot spot\"
use data_to_calculate_hotspot, clear

getisord pfhpaperpws, lat(y_cntrd) lon(x_cntrd) swm(bin) dist(146.2) dunit(km) approx detail
spmap go_z_pfhpaperpws_b using "data_to_create_map_SPMAP", id(id)clm(custom) clb(-100 -2.576 -1.960 1.960 2.576 100)fcolor(ebblue eltblue ltblue orange red) legtitle("{it: z}-value PFHpA")legstyle(1) legcount legend(size(*1.8))

clear
**PFHxS per PWS**
cd "C:\Users\Nabin\Desktop\Plos1 response\Round 3\Hot spot\"
use data_to_calculate_hotspot, clear

getisord pfhxsperpws, lat(y_cntrd) lon(x_cntrd) swm(bin) dist(146.2) dunit(km) approx detail
spmap go_z_pfhxsperpws_b using "data_to_create_map_SPMAP", id(id)clm(custom) clb(-100 -2.576 -1.960 1.960 2.576 100)fcolor(ebblue eltblue ltblue orange red) legtitle("{it: z}-value PFHxS")legstyle(1) legcount legend(size(*1.8))
