# Supplementary material for: Peril in the Pipeline: Unraveling the threads of PFAS contamination in U.S. drinking water systems
Source: PLoS One. 2024 Apr 4;19(4):e0299789. doi: 10.1371/journal.pone.0299789 (PMC10994316; doi:10.1371/journal.pone.0299789)
Supplement: S1 Data — (XLSX) [file pone.0299789.s014.xlsx]

## Sheet: Sheet1
id	x_cntrd	y_cntrd	state	county	pfoaperpws	pfosperpws	totalpfasperpws	pfhpaperpws	pfhxsperpws	pfnsperpws	pfbsperpws
865	-94.3716	32.5482	Texas	Harrison	0	0	0	0	0	0	0
2992	-87.9452	43.7212	Wisconsin	Sheboygan	0	0	0	0	0	0	0
1751	-85.1191	38.4486	Kentucky	Henry	0	0	0	0	0	0	0
398	-83.8503	33.5551	Georgia	Newton	0	0	0	0	0	0	0
519	-96.2598	33.9623	Oklahoma	Bryan	0	0	0	0	0	0	0
2091	-89.2111	40.7882	Illinois	Woodford	0	0	0	0	0	0	0
2873	-118.73	35.3429	California	Kern	0	0	0	0	0	0	0
3225	-102.605	34.966	Texas	Deaf Smith	0	0	0	0	0	0	0
1830	-86.5824	36.7419	Kentucky	Simpson	0	0	0	0	0	0	0
2777	-92.9082	45.5024	Minnesota	Chisago	0	0	0	0	0	0	0
1029	-81.6976	27.9489	Florida	Polk	0	0	0	0	0	0	0
2551	-101.784	37.563	Kansas	Stanton	0	0	0	0	0	0	0
1292	-88.4184	41.2851	Illinois	Grundy	0	0	0	0	0	0	0
2969	-91.286	44.7268	Wisconsin	Eau Claire	0	0	0	0	0	0	0
418	-93.2851	38.7282	Missouri	Pettis	0	0	0	0	0	0	0
3097	-84.053	43.335	Michigan	Saginaw	0	0	0	0	0	0	0
2074	-80.8734	35.8071	North Carolina	Iredell	0	0	0	0	0	0	0
2782	-73.9734	42.6001	New York	Albany	0	0	0	0	0	0	0
40	-120.651	38.4464	California	Amador	0	0	0	0	0	0	0
2926	-99.075	40.8552	Nebraska	Buffalo	0	0	0	0	0	0	0
768	-84.5429	39.1956	Ohio	Hamilton	0	0	0	0	0	0	0
1752	-74.3038	44.5928	New York	Franklin	0	0	0	0	0	0	0
1144	-105.461	40.6664	Colorado	Larimer	0	0	0	0	0	0	0
2955	-74.0781	40.7351	New Jersey	Hudson	0	0	0	0	0	0	0
2433	-92.4225	44.7196	Wisconsin	Pierce	0	0	0	0	0	0	0
1405	-76.0126	38.4829	Maryland	Dorchester	0	0	0	0	0	0	0
77	-81.4948	31.8281	Georgia	Liberty	0	0	0	0	0	0	0
3014	-93.3578	30.2293	Louisiana	Calcasieu	0	0	0	0	0	0	0
1457	-79.3995	36.0438	North Carolina	Alamance	0	0	0	0	0	0	0
252	-81.1843	34.9747	South Carolina	York	0	0	0	0	0	0	0
2281	-101.355	35.8399	Texas	Hutchinson	0	0	0	0	0	0	0
529	-94.0668	44.0345	Minnesota	Blue Earth	0	0	0	0	0	0	0
346	-82.9322	42.6956	Michigan	Macomb	0	0	0	0	0	0	0
1655	-95.2923	38.8845	Kansas	Douglas	0	0	0	0	0	0	0
1845	-87.1615	31.1261	Alabama	Escambia	0	0	0	0	0	0	0
2847	-74.4223	43.1139	New York	Fulton	0	0	0	0	0	0	0
2224	-80.3822	33.9162	South Carolina	Sumter	0	0	0	0	0	0	0
2756	-82.0263	38.7696	West Virginia	Mason	0	0	0	0	0	0	0
2670	-84.0267	33.6543	Georgia	Rockdale	0	0	0	0	0	0	0
2395	-81.9199	40.3016	Ohio	Coshocton	0	0	0	0	0	0	0
1556	-96.0855	33.1236	Texas	Hunt	0	0	0	0	0	0	0
2080	-85.898	39.2061	Indiana	Bartholomew	0	0	0	0	0	0	0
2726	-93.2607	43.0816	Iowa	Cerro Gordo	0	0	0	0	0	0	0
34	-92.1851	33.8983	Arkansas	Cleveland	0	0	0	0	0	0	0
1249	-105.251	39.5865	Colorado	Jefferson	0	0	0	0	0	0	0
1109	-111.914	41.2698	Utah	Weber	0	0	0	0	0	0	0
1167	-83.141	41.5381	Ohio	Ottawa	0	0	0	0	0	0	0
1611	-101.82	33.6103	Texas	Lubbock	0	0	0	0	0	0	0
3106	-90.6028	34.2292	Mississippi	Coahoma	0	0	0	0	0	0	0
633	-77.4321	34.7322	North Carolina	Onslow	0	0	0	0	0	0	0
608	-79.3972	36.8213	Virginia	Pittsylvania	0	0	0	0	0	0	0
81	-82.2129	31.3588	Georgia	Pierce	0	0	0	0	0	0	0
314	-120.619	47.8692	Washington	Chelan	0	0	0	0	0	0	0
568	-82.4798	35.3362	North Carolina	Henderson	0	0	0	0	0	0	0
1768	-83.674	36.7307	Kentucky	Bell	0	0	0	0	0	0	0
1953	-95.3818	42.0372	Iowa	Crawford	0	0	0	0	0	0	0
2933	-99.7622	29.3573	Texas	Uvalde	0	0	0	0	0	0	0
661	-72.5352	41.4632	Connecticut	Middlesex	0	0	0	0	0	0	0
412	-90.8517	32.3572	Mississippi	Warren	0	0	0	0	0	0	0
2260	-100.469	46.9774	North Dakota	Burleigh	0	0	0	0	0	0	0
2327	-80.6883	36.4148	North Carolina	Surry	0	0	0	0	0	0	0
2318	-94.8122	30.1516	Texas	Liberty	0	0	0	0	0	0	0
71	-83.2493	33.0691	Georgia	Baldwin	0	0	0	0	0	0	0
1335	-85.7191	40.1616	Indiana	Madison	0	0	0	0	0	0	0
2693	-97.4781	31.0377	Texas	Bell	0	0	0	0	0	0	0
1010	-76.2839	36.2955	North Carolina	Pasquotank	0	0	0	0	0	0	0
181	-76.9822	36.3591	North Carolina	Hertford	0	0	0	0	0	0	0
2964	-88.4289	41.5906	Illinois	Kendall	0	0	0	0	0	0	0
708	-89.9481	43.4266	Wisconsin	Sauk	0	0	0	0	0	0	0
273	-71.0711	42.3338	Massachusetts	Suffolk	0	0	0	0	0	0	0
2037	-101.436	32.3062	Texas	Howard	0	0	0	0	0	0	0
2800	-95.3135	39.5317	Kansas	Atchison	0	0	0	0	0	0	0
520	-97.3263	35.203	Oklahoma	Cleveland	0	0	0	0	0	0	0
2734	-80.2563	36.1306	North Carolina	Forsyth	0	0	0	0	0	0	0
2804	-92.4529	45.0341	Wisconsin	St. Croix	0	0	0	0	0	0	0
47	-120.768	39.3014	California	Nevada	0	0	0	0	0	0	0
3049	-83.7124	33.993	Georgia	Barrow	0	0	0	0	0	0	0
46	-120.718	37.1919	California	Merced	0	0	0	0	0	0	0
2766	-99.4774	46.4574	North Dakota	Logan	0	0	0	0	0	0	0
1000	-81.6346	33.5442	South Carolina	Aiken	0	0	0	0	0	0	0
3231	-98.9467	30.3182	Texas	Gillespie	0	0	0	0	0	0	0
3157	-74.2586	41.8882	New York	Ulster	0	0	0	0	0	0	0
1316	-85.1881	34.0019	Georgia	Polk	0	0	0	0	0	0	0
3119	-70.2065	44.1659	Maine	Androscoggin	0	0	0	0	0	0	0
1101	-82.3017	32.5897	Georgia	Emanuel	0	0	0	0	0	0	0
2040	-80.6064	27.6944	Florida	Indian River	0	0	0	0	0	0	0
407	-76.6394	39.4628	Maryland	Baltimore	0	0	0	0	0	0	0
2633	-79.7749	36.3961	North Carolina	Rockingham	0	0	0	0	0	0	0
1790	-81.474	40.4411	Ohio	Tuscarawas	0	0	0	0	0	0	0
1016	-83.1288	36.7055	Virginia	Lee	0	0	0	0	0	0	0
218	-98.739	26.5621	Texas	Starr	0	0	0	0	0	0	0
12	-87.8619	41.1378	Illinois	Kankakee	0	0	0	0	0	0	0
558	-76.8598	35.494	North Carolina	Beaufort	0	0	0	0	0	0	0
1215	-104.338	39.8736	Colorado	Adams	0	0	0	0	0	0	0
2662	-113.505	37.2803	Utah	Washington	0	0	0	0	0	0	0
2627	-86.5097	39.7695	Indiana	Hendricks	0	0	0	0	0	0	0
3037	-96.0121	45.934	Minnesota	Grant	0	0	0	0	0	0	0
413	-90.9471	33.2837	Mississippi	Washington	0	0	0	0	0	0	0
315	-123.928	48.0492	Washington	Clallam	0	0	0	0	0	0	0
1996	-85.9068	38.3189	Indiana	Floyd	0	0	0	0	0	0	0
2626	-86.4751	40.3016	Indiana	Clinton	0	0	0	0	0	0	0
179	-78.2857	36.0827	North Carolina	Franklin	0	0	0	0	0	0	0
1343	-92.9988	42.0358	Iowa	Marshall	0	0	0	0	0	0	0
782	-87.0218	30.7004	Florida	Santa Rosa	0	0	0	0	0	0	0
2619	-97.4435	35.9194	Oklahoma	Logan	0	0	0	0	0	0	0
2880	-119.189	39.0203	Nevada	Lyon	0	0	0	0	0	0	0
791	-84.5033	36.4285	Tennessee	Scott	0	0	0	0	0	0	0
729	-80.667	32.8636	South Carolina	Colleton	0	0	0	0	0	0	0
385	-81.1327	32.0042	Georgia	Chatham	0	0	0	0	0	0	0
153	-97.1943	41.9171	Nebraska	Stanton	0	0	0	0	0	0	0
399	-83.3732	33.3218	Georgia	Putnam	0	0	0	0	0	0	0
1177	-73.846	43.561	New York	Warren	0	0	0	0	0	0	0
2856	-95.2976	37.1913	Kansas	Labette	0	0	0	0	0	0	0
3019	-96.0111	28.8212	Texas	Matagorda	0	0	0	0	0	0	0
2919	-76.2591	36.8946	Virginia	Norfolk	0	0	0	0	0	0	0
2863	-88.776	43.0209	Wisconsin	Jefferson	0	0	0	0	0	0	0
2092	-108.269	38.4022	Colorado	Montrose	0	0	0	0	0	0	0
1879	-102.785	34.53	Texas	Parmer	0	0	0	0	0	0	0
2866	-82.1512	41.2956	Ohio	Lorain	0	0	0	0	0	0	0
2922	-95.0381	39.1993	Kansas	Leavenworth	0	0	0	0	0	0	0
144	-69.5436	44.0663	Maine	Lincoln	0	0	0	0	0	0	0
2624	-123.868	44.6421	Oregon	Lincoln	0	0	0	0	0	0	0
232	-123.555	42.3655	Oregon	Josephine	0	0	0	0	0	0	0
2087	-85.7938	40.8455	Indiana	Wabash	0	0	0	0	0	0	0
457	-122.331	38.5065	California	Napa	0	0	0	0	0	0	0
564	-80.2128	35.7934	North Carolina	Davidson	0	0	0	0	0	0	0
2881	-98.5271	28.8935	Texas	Atascosa	0	0	0	0	0	0	0
1072	-104.339	39.6497	Colorado	Arapahoe	0	0	0	0	0	0	0
3104	-80.2576	41.3022	Pennsylvania	Mercer	0	0	0	0	0	0	0
2447	-82.5368	40.7748	Ohio	Richland	0	0	0	0	0	0	0
2506	-84.7277	38.9699	Kentucky	Boone	0	0	0	0	0	0	0
3131	-84.2218	40.561	Ohio	Auglaize	0	0	0	0	0	0	0
2758	-76.0701	42.5949	New York	Cortland	0	0	0	0	0	0	0
1609	-89.1158	30.5118	Mississippi	Harrison	0	0	0	0	0	0	0
2896	-83.9191	30.8637	Georgia	Thomas	0	0	0	0	0	0	0
612	-77.4581	38.4207	Virginia	Stafford	0	0	0	0	0	0	0
2572	-71.2367	41.5564	Rhode Island	Newport	0	0	0	0	0	0	0
2819	-104.69	41.307	Wyoming	Laramie	0	0	0	0	0	0	0
1690	-84.5882	41.5603	Ohio	Williams	0	0	0	0	0	0	0
1876	-78.6491	41.4252	Pennsylvania	Elk	0	0	0	0	0	0	0
1854	-75.9891	41.177	Pennsylvania	Luzerne	0	0	0	0	0	0	0
3144	-94.2155	35.979	Arkansas	Washington	0	0	0	0	0	0	0
2591	-112.398	43.2166	Idaho	Bingham	0	0	0	0	0	0	0
2232	-100.681	34.5308	Texas	Hall	0	0	0	0	0	0	0
2493	-97.3948	43.0089	South Dakota	Yankton	0	0	0	0	0	0	0
993	-78.3658	35.5178	North Carolina	Johnston	0	0	0	0	0	0	0
2329	-90.4042	31.1749	Mississippi	Pike	0	0	0	0	0	0	0
2358	-106.307	35.8692	New Mexico	Los Alamos	0	0	0	0	0	0	0
1216	-87.8437	34.4417	Alabama	Franklin	0	0	0	0	0	0	0
3039	-79.9579	34.3326	South Carolina	Darlington	0	0	0	0	0	0	0
59	-80.7322	28.2937	Florida	Brevard	0	0	0	0	0	0	0
2317	-98.2415	31.1962	Texas	Lampasas	0	0	0	0	0	0	0
2828	-84.8596	35.1542	Tennessee	Bradley	0	0	0	0	0	0	0
2585	-97.6505	39.8277	Kansas	Republic	0	0	0	0	0	0	0
1143	-89.9583	30.4102	Louisiana	St. Tammany	0	0	0	0	0	0	0
946	-83.6255	45.0348	Michigan	Alpena	0	0	0	0	0	0	0
1350	-95.151	43.0826	Iowa	Clay	0	0	0	0	0	0	0
1505	-96.0375	34.3737	Oklahoma	Atoka	0	0	0	0	0	0	0
773	-83.066	34.7534	South Carolina	Oconee	0	0	0	0	0	0	0
2993	-88.6445	44.0688	Wisconsin	Winnebago	0	0	0	0	0	0	0
924	-79.9522	33.1973	South Carolina	Berkeley	0	0	0	0	0	0	0
1239	-73.2452	41.7924	Connecticut	Litchfield	0	0	0	0	0	0	0
258	-86.459	35.5138	Tennessee	Bedford	0	0	0	0	0	0	0
2408	-83.8901	39.6916	Ohio	Greene	0	0	0	0	0	0	0
864	-102.543	31.8692	Texas	Ector	0	0	0	0	0	0	0
2943	-87.6155	44.5161	Wisconsin	Kewaunee	0	0	0	0	0	0	0
1166	-81.7433	32.3969	Georgia	Bulloch	0	0	0	0	0	0	0
2571	-103.48	34.0211	New Mexico	Roosevelt	0	0	0	0	0	0	0
1928	-88.7127	37.054	Kentucky	McCracken	0	0	0	0	0	0	0
1789	-85.5278	41.9144	Michigan	St. Joseph	0	0	0	0	0	0	0
1540	-110.548	41.2876	Wyoming	Uinta	0	0	0	0	0	0	0
1100	-91.7456	35.2563	Arkansas	White	0	0	0	0	0	0	0
3018	-95.5641	33.1496	Texas	Hopkins	0	0	0	0	0	0	0
1246	-93.0915	36.3085	Arkansas	Boone	0	0	0	0	0	0	0
722	-75.3076	40.7541	Pennsylvania	Northampton	0	0	0	0	0	0	0
1583	-72.2439	44.8288	Vermont	Orleans	0	0	0	0	0	0	0
2853	-94.355	38.6469	Missouri	Cass	0	0	0	0	0	0	0
2562	-91.1609	38.7647	Missouri	Warren	0	0	0	0	0	0	0
2119	-83.472	38.8456	Ohio	Adams	0	0	0	0	0	0	0
215	-102.724	30.781	Texas	Pecos	0	0	0	0	0	0	0
2192	-95.9644	35.6467	Oklahoma	Okmulgee	0	0	0	0	0	0	0
1425	-80.3344	40.9913	Pennsylvania	Lawrence	0	0	0	0	0	0	0
1502	-84.6016	42.9436	Michigan	Clinton	0	0	0	0	0	0	0
1514	-78.4664	38.2975	Virginia	Greene	0	0	0	0	0	0	0
1064	-117.523	46.9012	Washington	Whitman	0	0	0	0	0	0	0
1722	-76.5687	38.5434	Maryland	Calvert	0	0	0	0	0	0	0
1375	-96.8389	37.7812	Kansas	Butler	0	0	0	0	0	0	0
183	-83.1409	35.2876	North Carolina	Jackson	0	0	0	0	0	0	0
613	-78.2083	38.9086	Virginia	Warren	0	0	0	0	0	0	0
1488	-89.1873	36.5542	Kentucky	Fulton	0	0	0	0	0	0	0
2434	-89.5014	44.476	Wisconsin	Portage	0	0	0	0	0	0	0
364	-90.3965	32.7804	Mississippi	Yazoo	0	0	0	0	0	0	0
745	-86.0375	38.9064	Indiana	Jackson	0	0	0	0	0	0	0
2775	-108.262	35.5807	New Mexico	McKinley	0	0	0	0	0	0	0
2987	-91.1324	41.7723	Iowa	Cedar	0	0	0	0	0	0	0
2184	-96.4074	32.8976	Texas	Rockwall	0	0	0	0	0	0	0
2388	-87.7597	39.0028	Illinois	Crawford	0	0	0	0	0	0	0
173	-80.1029	34.9739	North Carolina	Anson	0	0	0	0	0	0	0
1551	-97.3662	32.379	Texas	Johnson	0	0	0	0	0	0	0
1327	-111.615	43.3877	Idaho	Bonneville	0	0	0	0	0	0	0
1914	-95.839	44.4136	Minnesota	Lyon	0	0	0	0	0	0	0
2478	-99.8201	30.8897	Texas	Menard	0	0	0	0	0	0	0
3217	-85.3024	31.1532	Alabama	Houston	0	0	0	0	0	0	0
229	-95.5211	35.9611	Oklahoma	Wagoner	0	0	0	0	0	0	0
343	-70.6504	41.3961	Massachusetts	Dukes	0	0	0	0	0	0	0
222	-96.4033	30.2145	Texas	Washington	0	0	0	0	0	0	0
1494	-98.9999	31.7742	Texas	Brown	0	0	0	0	0	0	0
1326	-86.4462	39.4815	Indiana	Morgan	0	0	0	0	0	0	0
2538	-88.3044	43.0182	Wisconsin	Waukesha	0	0	0	0	0	0	0
1510	-82.2642	33.5442	Georgia	Columbia	0	0	0	0	0	0	0
1797	-83.1463	41.3564	Ohio	Sandusky	0	0	0	0	0	0	0
1702	-97.6499	38.7837	Kansas	Saline	0	0	0	0	0	0	0
2197	-90.3567	39.0856	Illinois	Jersey	0	0	0	0	0	0	0
1612	-78.4851	38.0373	Virginia	Charlottesville	0	0	0	0	0	0	0
2294	-85.0798	33.5828	Georgia	Carroll	0	0	0	0	0	0	0
333	-92.8818	33.5933	Arkansas	Ouachita	0	0	0	0	0	0	0
1489	-88.6513	36.7232	Kentucky	Graves	0	0	0	0	0	0	0
2464	-83.0047	40.2783	Ohio	Delaware	0	0	0	0	0	0	0
14	-87.9787	41.4451	Illinois	Will	0	0	0	0	0	0	0
540	-90.8806	33.7956	Mississippi	Bolivar	0	0	0	0	0	0	0
1908	-96.7527	39.0026	Kansas	Geary	0	0	0	0	0	0	0
1810	-122.548	48.1631	Washington	Island	0	0	0	0	0	0	0
1179	-83.422	35.1504	North Carolina	Macon	0	0	0	0	0	0	0
2085	-87.586	38.025	Indiana	Vanderburgh	0	0	0	0	0	0	0
2594	-82.2704	40.846	Ohio	Ashland	0	0	0	0	0	0	0
698	-86.849	37.4783	Kentucky	Ohio	0	0	0	0	0	0	0
1206	-76.7259	36.8914	Virginia	Isle of Wight	0	0	0	0	0	0	0
2822	-96.0448	42.3897	Iowa	Woodbury	0	0	0	0	0	0	0
2830	-87.6829	37.5185	Kentucky	Webster	0	0	0	0	0	0	0
2457	-81.1769	35.921	North Carolina	Alexander	0	0	0	0	0	0	0
1103	-87.077	35.617	Tennessee	Maury	0	0	0	0	0	0	0
3122	-88.5803	34.8809	Mississippi	Alcorn	0	0	0	0	0	0	0
2471	-83.8084	39.4151	Ohio	Clinton	0	0	0	0	0	0	0
810	-97.9487	29.5831	Texas	Guadalupe	0	0	0	0	0	0	0
1426	-78.5691	41.8077	Pennsylvania	McKean	0	0	0	0	0	0	0
1511	-89.0714	42.6712	Wisconsin	Rock	0	0	0	0	0	0	0
3182	-74.024	41.1523	New York	Rockland	0	0	0	0	0	0	0
239	-79.4646	40.8123	Pennsylvania	Armstrong	0	0	0	0	0	0	0
610	-78.8758	38.512	Virginia	Rockingham	0	0	0	0	0	0	0
2674	-93.9316	42.0365	Iowa	Boone	0	0	0	0	0	0	0
1055	-88.7176	36.2982	Tennessee	Weakley	0	0	0	0	0	0	0
1280	-87.7327	40.1834	Illinois	Vermilion	0	0	0	0	0	0	0
1282	-82.8492	31.5494	Georgia	Coffee	0	0	0	0	0	0	0
2874	-116.178	34.8414	California	San Bernardino	0	0	0	0	0	0	0
1937	-87.1161	41.0229	Indiana	Jasper	0	0	0	0	0	0	0
2253	-106.67	35.0513	New Mexico	Bernalillo	0	0	0	0	0	0	0
1907	-91.1814	40.9231	Iowa	Des Moines	0	0	0	0	0	0	0
1571	-113.101	39.0732	Utah	Millard	0	0	0	0	0	0	0
1566	-84.3736	42.5971	Michigan	Ingham	0	0	0	0	0	0	0
719	-77.9811	40.4169	Pennsylvania	Huntingdon	0	0	0	0	0	0	0
660	-73.3895	41.2709	Connecticut	Fairfield	0	0	0	0	0	0	0
447	-74.7021	40.2835	New Jersey	Mercer	0	0	0	0	0	0	0
1564	-78.3488	40.4811	Pennsylvania	Blair	0	0	0	0	0	0	0
926	-83.9254	35.6872	Tennessee	Blount	0	0	0	0	0	0	0
1241	-82.3314	27.1844	Florida	Sarasota	0	0	0	0	0	0	0
1575	-97.6544	33.2159	Texas	Wise	0	0	0	0	0	0	0
1861	-83.9185	33.0138	Georgia	Monroe	0	0	0	0	0	0	0
2208	-84.0682	41.334	Ohio	Henry	0	0	0	0	0	0	0
2180	-80.5306	34.9884	North Carolina	Union	0	0	0	0	0	0	0
2295	-86.2171	37.9699	Kentucky	Meade	0	0	0	0	0	0	0
3222	-96.4906	46.8924	Minnesota	Clay	0	0	0	0	0	0	0
3067	-101.298	33.1798	Texas	Garza	0	0	0	0	0	0	0
842	-108.63	43.0406	Wyoming	Fremont	0	0	0	0	0	0	0
2442	-101.831	47.3092	North Dakota	Mercer	0	0	0	0	0	0	0
2250	-78.107	36.3966	North Carolina	Warren	0	0	0	0	0	0	0
2886	-82.6305	39.7516	Ohio	Fairfield	0	0	0	0	0	0	0
2309	-81.4943	40.052	Ohio	Guernsey	0	0	0	0	0	0	0
2742	-91.8962	44.9465	Wisconsin	Dunn	0	0	0	0	0	0	0
2640	-117.203	46.1918	Washington	Asotin	0	0	0	0	0	0	0
228	-94.7036	34.9003	Oklahoma	Le Flore	0	0	0	0	0	0	0
3178	-93.8063	38.7441	Missouri	Johnson	0	0	0	0	0	0	0
1229	-91.7203	33.5895	Arkansas	Drew	0	0	0	0	0	0	0
2458	-104.467	33.3633	New Mexico	Chaves	0	0	0	0	0	0	0
2962	-87.087	37.7316	Kentucky	Daviess	0	0	0	0	0	0	0
1824	-85.7736	39.8236	Indiana	Hancock	0	0	0	0	0	0	0
643	-101.281	46.7161	North Dakota	Morton	0	0	0	0	0	0	0
3175	-95.5423	41.3367	Iowa	Pottawattamie	0	0	0	0	0	0	0
2793	-97.7994	31.3909	Texas	Coryell	0	0	0	0	0	0	0
1208	-118.899	46.5348	Washington	Franklin	0	0	0	0	0	0	0
1969	-71.5931	41.6723	Rhode Island	Kent	0	0	0	0	0	0	0
3111	-80.2481	40.1893	Pennsylvania	Washington	0	0	0	0	0	0	0
565	-77.5971	35.9129	North Carolina	Edgecombe	0	0	0	0	0	0	0
992	-76.9787	36.0662	North Carolina	Bertie	0	0	0	0	0	0	0
2473	-82.3154	27.4719	Florida	Manatee	0	0	0	0	0	0	0
646	-91.8018	32.8202	Louisiana	Morehouse	0	0	0	0	0	0	0
1325	-86.74	41.546	Indiana	LaPorte	0	0	0	0	0	0	0
3203	-78.6526	36.304	North Carolina	Granville	0	0	0	0	0	0	0
1432	-85.622	35.1293	Tennessee	Marion	0	0	0	0	0	0	0
1384	-76.3542	36.8468	Virginia	Portsmouth	0	0	0	0	0	0	0
472	-85.8042	34.4599	Alabama	DeKalb	0	0	0	0	0	0	0
2499	-90.0417	44.4553	Wisconsin	Wood	0	0	0	0	0	0	0
64	-84.278	30.458	Florida	Leon	0	0	0	0	0	0	0
330	-90.0543	35.7638	Arkansas	Mississippi	0	0	0	0	0	0	0
688	-84.3314	38.4421	Kentucky	Harrison	0	0	0	0	0	0	0
778	-121.933	38.27	California	Solano	0	0	0	0	0	0	0
3095	-85.3554	32.6011	Alabama	Lee	0	0	0	0	0	0	0
2823	-88.7654	44.7891	Wisconsin	Shawano	0	0	0	0	0	0	0
2759	-87.7226	30.7275	Alabama	Baldwin	0	0	0	0	0	0	0
3208	-112.224	42.6684	Idaho	Bannock	0	0	0	0	0	0	0
1266	-81.3137	29.4614	Florida	Flagler	0	0	0	0	0	0	0
2230	-77.0293	43.1566	New York	Wayne	0	0	0	0	0	0	0
2440	-87.0673	41.4605	Indiana	Porter	0	0	0	0	0	0	0
1985	-95.4535	45.9338	Minnesota	Douglas	0	0	0	0	0	0	0
2507	-85.5531	37.264	Kentucky	Green	0	0	0	0	0	0	0
308	-77.2243	37.1866	Virginia	Prince George	0	0	0	0	0	0	0
2314	-98.0897	27.7314	Texas	Jim Wells	0	0	0	0	0	0	0
863	-96.5263	29.6208	Texas	Colorado	0	0	0	0	0	0	0
2509	-94.0708	46.4824	Minnesota	Crow Wing	0	0	0	0	0	0	0
158	-74.9973	40.8572	New Jersey	Warren	0	0	0	0	0	0	0
249	-79.3322	33.4343	South Carolina	Georgetown	0	0	0	0	0	0	0
2439	-85.4383	38.7858	Indiana	Jefferson	0	0	0	0	0	0	0
2389	-96.9758	36.0773	Oklahoma	Payne	0	0	0	0	0	0	0
2508	-98.7622	38.9148	Kansas	Russell	0	0	0	0	0	0	0
3073	-78.8766	36.0359	North Carolina	Durham	0	0	0	0	0	0	0
3172	-91.075	38.4111	Missouri	Franklin	0	0	0	0	0	0	0
2801	-98.3517	45.5899	South Dakota	Brown	0	0	0	0	0	0	0
2900	-107.904	39.5993	Colorado	Garfield	0	0	0	0	0	0	0
3011	-89.9283	38.4703	Illinois	St. Clair	0	0	0	0	0	0	0
713	-79.9811	40.4688	Pennsylvania	Allegheny	0	0	0	0	0	0	0
257	-84.1986	36.1185	Tennessee	Anderson	0	0	0	0	0	0	0
1662	-97.4609	37.6848	Kansas	Sedgwick	0	0	0	0	0	0	0
3105	-92.665	32.6017	Louisiana	Lincoln	0	0	0	0	0	0	0
167	-75.6697	42.9128	New York	Madison	0	0	0	0	0	0	0
1656	-99.3174	38.9147	Kansas	Ellis	0	0	0	0	0	0	0
2099	-89.3207	42.0427	Illinois	Ogle	0	0	0	0	0	0	0
1770	-89.1688	31.6225	Mississippi	Jones	0	0	0	0	0	0	0
475	-87.7896	32.2477	Alabama	Marengo	0	0	0	0	0	0	0
2432	-106.931	41.6944	Wyoming	Carbon	0	0	0	0	0	0	0
803	-96.6214	30.4925	Texas	Burleson	0	0	0	0	0	0	0
1289	-90.1315	41.3532	Illinois	Henry	0	0	0	0	0	0	0
217	-95.2691	32.3751	Texas	Smith	0	0	0	0	0	0	0
724	-77.4061	37.5381	Virginia	Henrico	0	0	0	0	0	0	0
3046	-84.2344	30.8747	Georgia	Grady	0	0	0	0	0	0	0
1450	-74.4398	42.9023	New York	Montgomery	0	0	0	0	0	0	0
382	-94.2562	36.3387	Arkansas	Benton	0	0	0	0	0	0	0
3026	-99.3502	30.0615	Texas	Kerr	0	0	0	0	0	0	0
3048	-81.2363	28.7169	Florida	Seminole	0	0	0	0	0	0	0
3092	-98.959	46.9793	North Dakota	Stutsman	0	0	0	0	0	0	0
2438	-86.052	40.0725	Indiana	Hamilton	0	0	0	0	0	0	0
1108	-96.9714	28.7964	Texas	Victoria	0	0	0	0	0	0	0
2521	-83.2293	34.3755	Georgia	Franklin	0	0	0	0	0	0	0
352	-93.4768	45.0045	Minnesota	Hennepin	0	0	0	0	0	0	0
459	-121.075	36.6057	California	San Benito	0	0	0	0	0	0	0
2613	-75.7088	40.9182	Pennsylvania	Carbon	0	0	0	0	0	0	0
84	-83.9908	34.834	Georgia	Union	0	0	0	0	0	0	0
3154	-71.8208	43.9407	New Hampshire	Grafton	0	0	0	0	0	0	0
3215	-94.274	35.1995	Arkansas	Sebastian	0	0	0	0	0	0	0
2398	-89.1174	32.7535	Mississippi	Neshoba	0	0	0	0	0	0	0
2649	-93.9989	45.6992	Minnesota	Benton	0	0	0	0	0	0	0
798	-95.6525	31.8133	Texas	Anderson	0	0	0	0	0	0	0
2531	-92.6772	46.5925	Minnesota	Carlton	0	0	0	0	0	0	0
386	-84.7632	33.3534	Georgia	Coweta	0	0	0	0	0	0	0
3107	-77.8092	38.7387	Virginia	Fauquier	0	0	0	0	0	0	0
964	-75.5684	39.0862	Delaware	Kent	0	0	0	0	0	0	0
2563	-87.2417	40.1208	Indiana	Fountain	0	0	0	0	0	0	0
270	-96.993	28.1248	Texas	Aransas	0	0	0	0	0	0	0
1500	-94.8061	39.66	Missouri	Buchanan	0	0	0	0	0	0	0
1381	-97.7246	33.6757	Texas	Montague	0	0	0	0	0	0	0
663	-75.39	38.6605	Delaware	Sussex	0	0	0	0	0	0	0
2898	-98.5023	40.8726	Nebraska	Hall	0	0	0	0	0	0	0
647	-93.0962	31.7235	Louisiana	Natchitoches	0	0	0	0	0	0	0
66	-81.7442	29.6086	Florida	Putnam	0	0	0	0	0	0	0
3213	-119.692	47.7361	Washington	Douglas	0	0	0	0	0	0	0
128	-82.3958	37.469	Kentucky	Pike	0	0	0	0	0	0	0
32	-93.5382	36.341	Arkansas	Carroll	0	0	0	0	0	0	0
594	-79.5242	37.3152	Virginia	Bedford	0	0	0	0	0	0	0
1593	-85.7786	35.6787	Tennessee	Warren	0	0	0	0	0	0	0
1708	-116.472	38.0423	Nevada	Nye	0	0	0	0	0	0	0
2870	-75.0691	44.4964	New York	St. Lawrence	0	0	0	0	0	0	0
392	-83.5665	34.1339	Georgia	Jackson	0	0	0	0	0	0	0
1762	-83.0244	39.6419	Ohio	Pickaway	0	0	0	0	0	0	0
1836	-88.1991	40.1401	Illinois	Champaign	0	0	0	0	0	0	0
395	-83.2678	30.8338	Georgia	Lowndes	0	0	0	0	0	0	0
220	-95.5723	30.739	Texas	Walker	0	0	0	0	0	0	0
812	-98.1811	26.3969	Texas	Hidalgo	0	0	0	0	0	0	0
1946	-79.0876	40.6521	Pennsylvania	Indiana	0	0	0	0	0	0	0
1276	-84.125	34.2256	Georgia	Forsyth	0	0	0	0	0	0	0
264	-82.9447	36.4412	Tennessee	Hawkins	0	0	0	0	0	0	0
61	-84.6137	30.5795	Florida	Gadsden	0	0	0	0	0	0	0
1157	-89.4106	38.3522	Illinois	Washington	0	0	0	0	0	0	0
1822	-92.828	30.6529	Louisiana	Allen	0	0	0	0	0	0	0
1631	-97.6006	41.9166	Nebraska	Madison	0	0	0	0	0	0	0
674	-94.6782	43.0821	Iowa	Palo Alto	0	0	0	0	0	0	0
1164	-106.116	39.6342	Colorado	Summit	0	0	0	0	0	0	0
2565	-88.2721	36.621	Kentucky	Calloway	0	0	0	0	0	0	0
1636	-90.7712	35.2957	Arkansas	Cross	0	0	0	0	0	0	0
131	-84.7441	38.0424	Kentucky	Woodford	0	0	0	0	0	0	0
785	-84.0235	33.9617	Georgia	Gwinnett	0	0	0	0	0	0	0
2363	-88.9648	44.4705	Wisconsin	Waupaca	0	0	0	0	0	0	0
669	-81.8339	26.5778	Florida	Lee	0	0	0	0	0	0	0
615	-123.704	46.5557	Washington	Pacific	0	0	0	0	0	0	0
268	-86.4168	35.8428	Tennessee	Rutherford	0	0	0	0	0	0	0
1866	-90.2076	40.4728	Illinois	Fulton	0	0	0	0	0	0	0
547	-104.304	32.4714	New Mexico	Eddy	0	0	0	0	0	0	0
1942	-93.8519	31.3432	Texas	Sabine	0	0	0	0	0	0	0
3134	-85.3246	43.6408	Michigan	Mecosta	0	0	0	0	0	0	0
1657	-100.737	38.0444	Kansas	Finney	0	0	0	0	0	0	0
1019	-82.4268	38.1458	West Virginia	Wayne	0	0	0	0	0	0	0
1232	-111.345	32.9044	Arizona	Pinal	0	0	0	0	0	0	0
361	-88.6626	32.4043	Mississippi	Lauderdale	0	0	0	0	0	0	0
1661	-89.7077	34.0281	Mississippi	Yalobusha	0	0	0	0	0	0	0
3121	-93.3487	43.6738	Minnesota	Freeborn	0	0	0	0	0	0	0
143	-69.1683	44.141	Maine	Knox	0	0	0	0	0	0	0
1756	-85.1383	34.9037	Georgia	Catoosa	0	0	0	0	0	0	0
869	-97.5186	28.0091	Texas	San Patricio	0	0	0	0	0	0	0
1670	-93.8332	37.1065	Missouri	Lawrence	0	0	0	0	0	0	0
955	-92.3121	34.77	Arkansas	Pulaski	0	0	0	0	0	0	0
1311	-88.9616	39.86	Illinois	Macon	0	0	0	0	0	0	0
1578	-105.724	41.6545	Wyoming	Albany	0	0	0	0	0	0	0
1842	-80.4655	26.6476	Florida	Palm Beach	0	0	0	0	0	0	0
1404	-69.7673	44.4091	Maine	Kennebec	0	0	0	0	0	0	0
587	-113.131	40.4487	Utah	Tooele	0	0	0	0	0	0	0
1497	-81.727	34.0061	South Carolina	Saluda	0	0	0	0	0	0	0
35	-91.5697	35.7416	Arkansas	Independence	0	0	0	0	0	0	0
1689	-89.6097	29.4405	Louisiana	Plaquemines	0	0	0	0	0	0	0
944	-90.4057	30.6266	Louisiana	Tangipahoa	0	0	0	0	0	0	0
466	-121.902	38.6866	California	Yolo	0	0	0	0	0	0	0
651	-92.3237	29.8466	Louisiana	Vermilion	0	0	0	0	0	0	0
1536	-119.584	45.4189	Oregon	Morrow	0	0	0	0	0	0	0
1755	-97.7828	36.379	Oklahoma	Garfield	0	0	0	0	0	0	0
1672	-71.2032	43.8739	New Hampshire	Carroll	0	0	0	0	0	0	0
1304	-85.3007	34.7356	Georgia	Walker	0	0	0	0	0	0	0
581	-97.7819	30.3347	Texas	Travis	0	0	0	0	0	0	0
1663	-95.7566	39.0416	Kansas	Shawnee	0	0	0	0	0	0	0
1706	-96.371	35.9027	Oklahoma	Creek	0	0	0	0	0	0	0
3022	-82.8457	36.1753	Tennessee	Greene	0	0	0	0	0	0	0
3010	-115.358	41.1458	Nevada	Elko	0	0	0	0	0	0	0
2991	-96.6709	44.0219	South Dakota	Moody	0	0	0	0	0	0	0
65	-81.3235	28.5144	Florida	Orange	0	0	0	0	0	0	0
1713	-93.3419	37.258	Missouri	Greene	0	0	0	0	0	0	0
2848	-84.2289	40.0535	Ohio	Miami	0	0	0	0	0	0	0
1098	-87.0348	35.2022	Tennessee	Giles	0	0	0	0	0	0	0
3199	-116.712	46.8162	Idaho	Latah	0	0	0	0	0	0	0
1717	-95.7429	37.1925	Kansas	Montgomery	0	0	0	0	0	0	0
1290	-88.0036	42.3234	Illinois	Lake	0	0	0	0	0	0	0
2668	-98.9482	40.5067	Nebraska	Kearney	0	0	0	0	0	0	0
2404	-84.6193	40.1333	Ohio	Darke	0	0	0	0	0	0	0
1555	-88.6874	46.8978	Michigan	Houghton	0	0	0	0	0	0	0
1775	-88.0422	42.5769	Wisconsin	Kenosha	0	0	0	0	0	0	0
1731	-92.6005	40.1905	Missouri	Adair	0	0	0	0	0	0	0
1734	-96.6605	34.3165	Oklahoma	Johnston	0	0	0	0	0	0	0
2380	-80.7611	40.385	Ohio	Jefferson	0	0	0	0	0	0	0
2945	-76.5186	37.1051	Virginia	Newport News	0	0	0	0	0	0	0
1737	-84.4234	42.2484	Michigan	Jackson	0	0	0	0	0	0	0
2713	-100.916	32.7463	Texas	Scurry	0	0	0	0	0	0	0
2344	-91.9161	46.4328	Wisconsin	Douglas	0	0	0	0	0	0	0
2339	-88.5899	39.0598	Illinois	Effingham	0	0	0	0	0	0	0
531	-93.632	47.5095	Minnesota	Itasca	0	0	0	0	0	0	0
1233	-84.4943	33.414	Georgia	Fayette	0	0	0	0	0	0	0
2223	-82.4831	40.0916	Ohio	Licking	0	0	0	0	0	0	0
1253	-103.201	39.971	Colorado	Washington	0	0	0	0	0	0	0
2084	-89.6588	39.7581	Illinois	Sangamon	0	0	0	0	0	0	0
1025	-121.239	36.2172	California	Monterey	0	0	0	0	0	0	0
404	-69.8548	43.9598	Maine	Sagadahoc	0	0	0	0	0	0	0
3086	-82.8314	37.8466	Kentucky	Johnson	0	0	0	0	0	0	0
176	-77.0938	35.1248	North Carolina	Craven	0	0	0	0	0	0	0
2018	-92.309	42.4702	Iowa	Black Hawk	0	0	0	0	0	0	0
3116	-78.7451	43.2	New York	Niagara	0	0	0	0	0	0	0
339	-118.887	37.9391	California	Mono	0	0	0	0	0	0	0
1998	-87.8734	36.8064	Kentucky	Trigg	0	0	0	0	0	0	0
2077	-77.101	38.8787	Virginia	Arlington	0	0	0	0	0	0	0
2861	-88.6805	34.2899	Mississippi	Lee	0	0	0	0	0	0	0
1124	-77.7212	39.9274	Pennsylvania	Franklin	0	0	0	0	0	0	0
1361	-86.8451	39.6662	Indiana	Putnam	0	0	0	0	0	0	0
139	-89.9285	30.0685	Louisiana	Orleans	0	0	0	0	0	0	0
743	-116.75	46.3269	Idaho	Nez Perce	0	0	0	0	0	0	0
2975	-89.9051	38.8299	Illinois	Madison	0	0	0	0	0	0	0
2608	-70.3987	43.8464	Maine	Cumberland	0	0	0	0	0	0	0
2561	-91.9649	37.3173	Missouri	Texas	0	0	0	0	0	0	0
770	-80.5901	34.3388	South Carolina	Kershaw	0	0	0	0	0	0	0
847	-109.489	35.3955	Arizona	Apache	0	0	0	0	0	0	0
1433	-87.3828	36.4969	Tennessee	Montgomery	0	0	0	0	0	0	0
3232	-87.9665	43.0071	Wisconsin	Milwaukee	0	0	0	0	0	0	0
420	-93.2019	39.1369	Missouri	Saline	0	0	0	0	0	0	0
1549	-68.6495	45.4006	Maine	Penobscot	0	0	0	0	0	0	0
2940	-88.0037	44.453	Wisconsin	Brown	0	0	0	0	0	0	0
1159	-90.6231	41.637	Iowa	Scott	0	0	0	0	0	0	0
1042	-94.2474	44.3499	Minnesota	Nicollet	0	0	0	0	0	0	0
1780	-90.454	31.5324	Mississippi	Lincoln	0	0	0	0	0	0	0
2966	-82.5369	38.5985	Ohio	Lawrence	0	0	0	0	0	0	0
2118	-87.9509	43.3841	Wisconsin	Ozaukee	0	0	0	0	0	0	0
707	-88.0332	45.3829	Wisconsin	Marinette	0	0	0	0	0	0	0
652	-90.0405	30.8533	Louisiana	Washington	0	0	0	0	0	0	0
1816	-84.5755	39.4386	Ohio	Butler	0	0	0	0	0	0	0
1819	-71.6802	43.2975	New Hampshire	Merrimack	0	0	0	0	0	0	0
2078	-81.9639	32.7925	Georgia	Jenkins	0	0	0	0	0	0	0
1178	-76.6591	34.8357	North Carolina	Carteret	0	0	0	0	0	0	0
1826	-93.7745	45.4439	Minnesota	Sherburne	0	0	0	0	0	0	0
1827	-93.2264	44.0225	Minnesota	Steele	0	0	0	0	0	0	0
1436	-98.1458	43.6748	South Dakota	Davison	0	0	0	0	0	0	0
2093	-81.3476	26.1107	Florida	Collier	0	0	0	0	0	0	0
2878	-91.1885	39.9878	Illinois	Adams	0	0	0	0	0	0	0
1809	-86.4243	36.9937	Kentucky	Warren	0	0	0	0	0	0	0
1846	-85.2413	31.5146	Alabama	Henry	0	0	0	0	0	0	0
736	-119.763	37.218	California	Madera	0	0	0	0	0	0	0
313	-119.511	46.2398	Washington	Benton	0	0	0	0	0	0	0
295	-111.67	40.1199	Utah	Utah	0	0	0	0	0	0	0
491	-81.528	38.3365	West Virginia	Kanawha	0	0	0	0	0	0	0
2262	-91.8867	36.7741	Missouri	Howell	0	0	0	0	0	0	0
1460	-89.2912	36.828	Missouri	Mississippi	0	0	0	0	0	0	0
1322	-85.3964	39.931	Indiana	Henry	0	0	0	0	0	0	0
261	-83.1213	35.9254	Tennessee	Cocke	0	0	0	0	0	0	0
3068	-88.9298	37.7302	Illinois	Williamson	0	0	0	0	0	0	0
112	-90.4434	38.6405	Missouri	St. Louis	0	0	0	0	0	0	0
171	-73.8639	43.1074	New York	Saratoga	0	0	0	0	0	0	0
51	-105.358	40.0925	Colorado	Boulder	0	0	0	0	0	0	0
1088	-114.902	39.4421	Nevada	White Pine	0	0	0	0	0	0	0
1880	-101.897	34.9657	Texas	Randall	0	0	0	0	0	0	0
1281	-83.3675	33.9512	Georgia	Clarke	0	0	0	0	0	0	0
1742	-80.7481	41.7075	Ohio	Ashtabula	0	0	0	0	0	0	0
2872	-105.742	32.6132	New Mexico	Otero	0	0	0	0	0	0	0
1889	-76.4579	40.3674	Pennsylvania	Lebanon	0	0	0	0	0	0	0
1895	-84.8404	34.2378	Georgia	Bartow	0	0	0	0	0	0	0
2326	-80.8329	35.2467	North Carolina	Mecklenburg	0	0	0	0	0	0	0
1898	-90.5589	36.1176	Arkansas	Greene	0	0	0	0	0	0	0
1114	-80.7146	37.0635	Virginia	Pulaski	0	0	0	0	0	0	0
1666	-94.421	39.3105	Missouri	Clay	0	0	0	0	0	0	0
1724	-99.682	35.2688	Oklahoma	Beckham	0	0	0	0	0	0	0
2136	-77.2999	42.8529	New York	Ontario	0	0	0	0	0	0	0
2996	-81.5407	31.2309	Georgia	Glynn	0	0	0	0	0	0	0
2461	-85.707	38.4771	Indiana	Clark	0	0	0	0	0	0	0
1922	-81.9664	33.7722	South Carolina	Edgefield	0	0	0	0	0	0	0
554	-74.7681	41.7164	New York	Sullivan	0	0	0	0	0	0	0
2530	-81.9122	26.9055	Florida	Charlotte	0	0	0	0	0	0	0
2938	-78.0276	42.2574	New York	Allegany	0	0	0	0	0	0	0
170	-73.8204	40.7023	New York	Queens	0	0	0	0	0	0	0
3142	-91.0628	29.9008	Louisiana	Assumption	0	0	0	0	0	0	0
1938	-82.9822	35.5561	North Carolina	Haywood	0	0	0	0	0	0	0
1650	-94.9998	35.9066	Oklahoma	Cherokee	0	0	0	0	0	0	0
654	-70.4439	44.974	Maine	Franklin	0	0	0	0	0	0	0
2377	-89.2582	31.189	Mississippi	Forrest	0	0	0	0	0	0	0
923	-76.7095	40.852	Pennsylvania	Northumberland	0	0	0	0	0	0	0
716	-77.2655	40.1636	Pennsylvania	Cumberland	0	0	0	0	0	0	0
885	-107.031	38.6668	Colorado	Gunnison	0	0	0	0	0	0	0
1058	-101.893	35.8377	Texas	Moore	0	0	0	0	0	0	0
525	-96.9484	35.2067	Oklahoma	Pottawatomie	0	0	0	0	0	0	0
1728	-102.655	46.8107	North Dakota	Stark	0	0	0	0	0	0	0
2199	-82.6185	39.0196	Ohio	Jackson	0	0	0	0	0	0	0
1651	-73.7492	41.4265	New York	Putnam	0	0	0	0	0	0	0
146	-86.0449	40.7694	Indiana	Miami	0	0	0	0	0	0	0
799	-94.6119	31.2548	Texas	Angelina	0	0	0	0	0	0	0
757	-93.8825	32.5802	Louisiana	Caddo	0	0	0	0	0	0	0
2266	-96.6894	40.2618	Nebraska	Gage	0	0	0	0	0	0	0
3170	-90.618	43.9458	Wisconsin	Monroe	0	0	0	0	0	0	0
1971	-86.5234	39.1609	Indiana	Monroe	0	0	0	0	0	0	0
1968	-78.9994	41.1282	Pennsylvania	Jefferson	0	0	0	0	0	0	0
3162	-71.9077	42.3514	Massachusetts	Worcester	0	0	0	0	0	0	0
1980	-106.281	38.0805	Colorado	Saguache	0	0	0	0	0	0	0
539	-91.3534	31.4828	Mississippi	Adams	0	0	0	0	0	0	0
2189	-81.2151	35.6621	North Carolina	Catawba	0	0	0	0	0	0	0
563	-76.0059	36.4031	North Carolina	Currituck	0	0	0	0	0	0	0
1994	-90.7476	35.022	Arkansas	St. Francis	0	0	0	0	0	0	0
1635	-92.0266	35.5381	Arkansas	Cleburne	0	0	0	0	0	0	0
834	-87.0871	36.2612	Tennessee	Cheatham	0	0	0	0	0	0	0
251	-82.7252	34.8872	South Carolina	Pickens	0	0	0	0	0	0	0
2002	-89.5552	29.8692	Louisiana	St. Bernard	0	0	0	0	0	0	0
820	-95.5031	30.3002	Texas	Montgomery	0	0	0	0	0	0	0
696	-84.8741	37.8109	Kentucky	Mercer	0	0	0	0	0	0	0
2007	-86.1522	43.2913	Michigan	Muskegon	0	0	0	0	0	0	0
129	-85.328	37.3665	Kentucky	Taylor	0	0	0	0	0	0	0
2867	-99.1856	43.1924	South Dakota	Gregory	0	0	0	0	0	0	0
2012	-91.1126	41.4839	Iowa	Muscatine	0	0	0	0	0	0	0
555	-73.7562	41.1623	New York	Westchester	0	0	0	0	0	0	0
2014	-93.5737	41.6855	Iowa	Polk	0	0	0	0	0	0	0
205	-95.8537	32.2119	Texas	Henderson	0	0	0	0	0	0	0
1945	-117.623	43.1935	Oregon	Malheur	0	0	0	0	0	0	0
2030	-100.406	32.3035	Texas	Nolan	0	0	0	0	0	0	0
1275	-119.955	38.0276	California	Tuolumne	0	0	0	0	0	0	0
914	-94.3461	39.0084	Missouri	Jackson	0	0	0	0	0	0	0
2418	-100.745	41.0477	Nebraska	Lincoln	0	0	0	0	0	0	0
338	-123.391	39.4402	California	Mendocino	0	0	0	0	0	0	0
1811	-122.672	47.6132	Washington	Kitsap	0	0	0	0	0	0	0
852	-96.3985	36.6292	Oklahoma	Osage	0	0	0	0	0	0	0
1227	-80.502	38.9957	West Virginia	Lewis	0	0	0	0	0	0	0
1676	-94.1819	42.4279	Iowa	Webster	0	0	0	0	0	0	0
1307	-85.0666	41.0909	Indiana	Allen	0	0	0	0	0	0	0
2044	-88.4287	41.9389	Illinois	Kane	0	0	0	0	0	0	0
3062	-84.3789	38.9464	Kentucky	Campbell	0	0	0	0	0	0	0
3233	-85.9961	42.9599	Michigan	Ottawa	0	0	0	0	0	0	0
2680	-83.8673	38.9341	Ohio	Brown	0	0	0	0	0	0	0
2482	-96.9758	42.9147	South Dakota	Clay	0	0	0	0	0	0	0
1894	-93.0536	41.6859	Iowa	Jasper	0	0	0	0	0	0	0
2056	-76.4054	41.0488	Pennsylvania	Columbia	0	0	0	0	0	0	0
2469	-94.3405	37.2035	Missouri	Jasper	0	0	0	0	0	0	0
2518	-81.1801	35.2943	North Carolina	Gaston	0	0	0	0	0	0	0
2069	-81.5369	36.8437	Virginia	Smyth	0	0	0	0	0	0	0
1710	-99.0013	35.6388	Oklahoma	Custer	0	0	0	0	0	0	0
2426	-87.2942	32.6384	Alabama	Perry	0	0	0	0	0	0	0
2411	-87.4904	36.8942	Kentucky	Christian	0	0	0	0	0	0	0
940	-84.5376	37.6396	Kentucky	Garrard	0	0	0	0	0	0	0
1891	-70.0696	41.2833	Massachusetts	Nantucket	0	0	0	0	0	0	0
1038	-121.73	48.4793	Washington	Skagit	0	0	0	0	0	0	0
1393	-94.8027	36.4082	Oklahoma	Delaware	0	0	0	0	0	0	0
1222	-82.036	37.2666	Virginia	Buchanan	0	0	0	0	0	0	0
2021	-75.6093	41.4368	Pennsylvania	Lackawanna	0	0	0	0	0	0	0
682	-87.8677	37.1453	Kentucky	Caldwell	0	0	0	0	0	0	0
2307	-91.7792	43.9869	Minnesota	Winona	0	0	0	0	0	0	0
910	-94.7275	44.2421	Minnesota	Brown	0	0	0	0	0	0	0
302	-77.4912	37.7602	Virginia	Hanover	0	0	0	0	0	0	0
2444	-82.4976	36.2933	Tennessee	Washington	0	0	0	0	0	0	0
617	-121.698	48.0475	Washington	Snohomish	0	0	0	0	0	0	0
456	-92.064	30.2068	Louisiana	Lafayette	0	0	0	0	0	0	0
2114	-87.5251	33.2896	Alabama	Tuscaloosa	0	0	0	0	0	0	0
1274	-120.718	39.0635	California	Placer	0	0	0	0	0	0	0
477	-86.2077	32.2203	Alabama	Montgomery	0	0	0	0	0	0	0
1718	-94.7644	39.1145	Kansas	Wyandotte	0	0	0	0	0	0	0
1395	-76.0434	36.7335	Virginia	Virginia Beach	0	0	0	0	0	0	0
1600	-75.8007	41.8214	Pennsylvania	Susquehanna	0	0	0	0	0	0	0
2126	-93.8027	44.8209	Minnesota	Carver	0	0	0	0	0	0	0
2128	-81.888	40.8289	Ohio	Wayne	0	0	0	0	0	0	0
947	-88.9478	33.9208	Mississippi	Chickasaw	0	0	0	0	0	0	0
1621	-84.1519	39.0474	Ohio	Clermont	0	0	0	0	0	0	0
866	-100.314	28.7424	Texas	Maverick	0	0	0	0	0	0	0
760	-92.3096	38.9907	Missouri	Boone	0	0	0	0	0	0	0
2135	-85.0747	42.9451	Michigan	Ionia	0	0	0	0	0	0	0
862	-82.3043	36.5129	Tennessee	Sullivan	0	0	0	0	0	0	0
2738	-86.4124	41.9548	Michigan	Berrien	0	0	0	0	0	0	0
2140	-116.241	43.4509	Idaho	Ada	0	0	0	0	0	0	0
1163	-91.4433	29.7046	Louisiana	St. Mary	0	0	0	0	0	0	0
2144	-84.2991	32.8812	Georgia	Upson	0	0	0	0	0	0	0
681	-85.6961	37.9702	Kentucky	Bullitt	0	0	0	0	0	0	0
2149	-73.0808	44.461	Vermont	Chittenden	0	0	0	0	0	0	0
4	-83.9643	37.6925	Kentucky	Estill	0	0	0	0	0	0	0
2137	-88.8792	33.4249	Mississippi	Oktibbeha	0	0	0	0	0	0	0
2481	-92.5648	39.8308	Missouri	Macon	0	0	0	0	0	0	0
62	-81.3411	27.3433	Florida	Highlands	0	0	0	0	0	0	0
2842	-90.2891	34.2514	Mississippi	Quitman	0	0	0	0	0	0	0
1821	-90.5888	33.6023	Mississippi	Sunflower	0	0	0	0	0	0	0
1452	-82.0229	39.0823	Ohio	Meigs	0	0	0	0	0	0	0
379	-86.1054	38.6	Indiana	Washington	0	0	0	0	0	0	0
576	-75.3031	41.6487	Pennsylvania	Wayne	0	0	0	0	0	0	0
546	-89.9459	32.2641	Mississippi	Rankin	0	0	0	0	0	0	0
2131	-85.288	36.345	Tennessee	Overton	0	0	0	0	0	0	0
2215	-78.004	35.364	North Carolina	Wayne	0	0	0	0	0	0	0
1071	-122.041	40.7637	California	Shasta	0	0	0	0	0	0	0
1022	-87.1065	32.326	Alabama	Dallas	0	0	0	0	0	0	0
2714	-95.708	46.4088	Minnesota	Otter Tail	0	0	0	0	0	0	0
1420	-72.5917	42.5831	Massachusetts	Franklin	0	0	0	0	0	0	0
787	-84.6174	35.4248	Tennessee	McMinn	0	0	0	0	0	0	0
1428	-100.462	31.4044	Texas	Tom Green	0	0	0	0	0	0	0
550	-105.631	36.5783	New Mexico	Taos	0	0	0	0	0	0	0
104	-97.7411	28.4174	Texas	Bee	0	0	0	0	0	0	0
479	-86.3144	33.7157	Alabama	St. Clair	0	0	0	0	0	0	0
68	-81.182	29.0584	Florida	Volusia	0	0	0	0	0	0	0
795	-89.7593	35.497	Tennessee	Tipton	0	0	0	0	0	0	0
1318	-85.5011	39.3069	Indiana	Decatur	0	0	0	0	0	0	0
2917	-98.5014	40.5245	Nebraska	Adams	0	0	0	0	0	0	0
2974	-89.1191	32.0192	Mississippi	Jasper	0	0	0	0	0	0	0
1045	-88.0969	33.7793	Alabama	Lamar	0	0	0	0	0	0	0
2557	-97.1889	44.978	South Dakota	Codington	0	0	0	0	0	0	0
207	-94.0252	30.744	Texas	Jasper	0	0	0	0	0	0	0
2233	-102.343	33.6076	Texas	Hockley	0	0	0	0	0	0	0
33	-93.1764	34.051	Arkansas	Clark	0	0	0	0	0	0	0
2772	-84.388	43.6467	Michigan	Midland	0	0	0	0	0	0	0
1387	-85.0099	39.8643	Indiana	Wayne	0	0	0	0	0	0	0
662	-72.1014	41.4866	Connecticut	New London	0	0	0	0	0	0	0
2238	-97.5212	41.5713	Nebraska	Platte	0	0	0	0	0	0	0
278	-83.5374	41.9287	Michigan	Monroe	0	0	0	0	0	0	0
3186	-95.1653	31.837	Texas	Cherokee	0	0	0	0	0	0	0
2244	-118.561	46.9834	Washington	Adams	0	0	0	0	0	0	0
630	-81.2487	37.7714	West Virginia	Raleigh	0	0	0	0	0	0	0
492	-81.9354	37.8316	West Virginia	Logan	0	0	0	0	0	0	0
1673	-82.0451	39.3338	Ohio	Athens	0	0	0	0	0	0	0
1896	-89.2839	35.5833	Tennessee	Haywood	0	0	0	0	0	0	0
2836	-77.6962	43.1465	New York	Monroe	0	0	0	0	0	0	0
2739	-83.0571	39.3376	Ohio	Ross	0	0	0	0	0	0	0
2387	-122.002	37.0563	California	Santa Cruz	0	0	0	0	0	0	0
1694	-94.8519	37.5074	Kansas	Crawford	0	0	0	0	0	0	0
2348	-89.0036	34.4904	Mississippi	Union	0	0	0	0	0	0	0
2255	-73.743	41.7652	New York	Dutchess	0	0	0	0	0	0	0
1005	-82.3707	34.8943	South Carolina	Greenville	0	0	0	0	0	0	0
2129	-77.2179	39.8715	Pennsylvania	Adams	0	0	0	0	0	0	0
971	-74.5445	40.862	New Jersey	Morris	0	0	0	0	0	0	0
3124	-80.1063	41.6848	Pennsylvania	Crawford	0	0	0	0	0	0	0
2968	-81.5556	35.3341	North Carolina	Cleveland	0	0	0	0	0	0	0
2090	-83.9114	42.6029	Michigan	Livingston	0	0	0	0	0	0	0
387	-84.4557	34.6912	Georgia	Gilmer	0	0	0	0	0	0	0
3087	-84.5862	40.8554	Ohio	Van Wert	0	0	0	0	0	0	0
2094	-81.1659	26.5535	Florida	Hendry	0	0	0	0	0	0	0
1634	-90.4176	36.3683	Arkansas	Clay	0	0	0	0	0	0	0
3072	-77.3838	42.2678	New York	Steuben	0	0	0	0	0	0	0
2269	-80.663	39.8604	West Virginia	Marshall	0	0	0	0	0	0	0
908	-75.334	38.2128	Maryland	Worcester	0	0	0	0	0	0	0
1803	-80.9885	40.0158	Ohio	Belmont	0	0	0	0	0	0	0
975	-78.9719	36.3901	North Carolina	Person	0	0	0	0	0	0	0
463	-122.887	38.5283	California	Sonoma	0	0	0	0	0	0	0
982	-89.5897	30.7689	Mississippi	Pearl River	0	0	0	0	0	0	0
686	-82.7459	37.5572	Kentucky	Floyd	0	0	0	0	0	0	0
2148	-81.1595	34.692	South Carolina	Chester	0	0	0	0	0	0	0
516	-81.4435	32.0144	Georgia	Bryan	0	0	0	0	0	0	0
2174	-85.0055	42.2465	Michigan	Calhoun	0	0	0	0	0	0	0
2647	-82.9222	32.4636	Georgia	Laurens	0	0	0	0	0	0	0
2004	-72.7329	41.8064	Connecticut	Hartford	0	0	0	0	0	0	0
464	-121.695	39.0346	California	Sutter	0	0	0	0	0	0	0
2692	-80.7773	40.7685	Ohio	Columbiana	0	0	0	0	0	0	0
2511	-85.8588	41.5974	Indiana	Elkhart	0	0	0	0	0	0	0
1360	-94.04	41.685	Iowa	Dallas	0	0	0	0	0	0	0
2977	-87.1421	37.2158	Kentucky	Muhlenberg	0	0	0	0	0	0	0
2982	-79.1451	37.6048	Virginia	Amherst	0	0	0	0	0	0	0
1324	-85.8607	41.244	Indiana	Kosciusko	0	0	0	0	0	0	0
2752	-83.6665	41.0019	Ohio	Hancock	0	0	0	0	0	0	0
2655	-89.6021	42.6799	Wisconsin	Green	0	0	0	0	0	0	0
2073	-83.7682	31.9229	Georgia	Crisp	0	0	0	0	0	0	0
983	-91.9262	38.8355	Missouri	Callaway	0	0	0	0	0	0	0
2297	-84.1302	41.6018	Ohio	Fulton	0	0	0	0	0	0	0
800	-98.5201	29.449	Texas	Bexar	0	0	0	0	0	0	0
2361	-89.5084	31.206	Mississippi	Lamar	0	0	0	0	0	0	0
1939	-79.1039	34.6402	North Carolina	Robeson	0	0	0	0	0	0	0
1104	-86.8704	36.5254	Tennessee	Robertson	0	0	0	0	0	0	0
1944	-117.675	44.7091	Oregon	Baker	0	0	0	0	0	0	0
2048	-86.2898	41.6166	Indiana	St. Joseph	0	0	0	0	0	0	0
2724	-83.7339	33.7815	Georgia	Walton	0	0	0	0	0	0	0
2467	-88.9934	35.2069	Tennessee	Hardeman	0	0	0	0	0	0	0
1524	-89.7591	44.8983	Wisconsin	Marathon	0	0	0	0	0	0	0
1211	-91.9317	34.2688	Arkansas	Jefferson	0	0	0	0	0	0	0
2168	-101.827	34.0705	Texas	Hale	0	0	0	0	0	0	0
871	-110.589	39.6481	Utah	Carbon	0	0	0	0	0	0	0
3024	-79.467	40.3107	Pennsylvania	Westmoreland	0	0	0	0	0	0	0
1261	-120.594	40.6736	California	Lassen	0	0	0	0	0	0	0
480	-88.1987	32.591	Alabama	Sumter	0	0	0	0	0	0	0
1699	-84.8668	37.6243	Kentucky	Boyle	0	0	0	0	0	0	0
848	-91.3749	34.2908	Arkansas	Arkansas	0	0	0	0	0	0	0
1484	-98.7036	33.9879	Texas	Wichita	0	0	0	0	0	0	0
2045	-81.1211	34.3951	South Carolina	Fairfield	0	0	0	0	0	0	0
2242	-97.3121	30.1036	Texas	Bastrop	0	0	0	0	0	0	0
2399	-90.1063	31.1485	Mississippi	Walthall	0	0	0	0	0	0	0
2407	-116.702	47.6744	Idaho	Kootenai	0	0	0	0	0	0	0
1220	-94.9416	32.7364	Texas	Upshur	0	0	0	0	0	0	0
827	-95.1668	30.5795	Texas	San Jacinto	0	0	0	0	0	0	0
978	-121.176	44.6294	Oregon	Jefferson	0	0	0	0	0	0	0
214	-93.894	30.1214	Texas	Orange	0	0	0	0	0	0	0
808	-95.6724	33.3863	Texas	Delta	0	0	0	0	0	0	0
2402	-93.2955	45.5616	Minnesota	Isanti	0	0	0	0	0	0	0
2401	-96.6846	34.728	Oklahoma	Pontotoc	0	0	0	0	0	0	0
2764	-91.2798	45.0694	Wisconsin	Chippewa	0	0	0	0	0	0	0
1918	-84.1415	31.7797	Georgia	Lee	0	0	0	0	0	0	0
448	-74.2208	40.2605	New Jersey	Monmouth	0	0	0	0	0	0	0
2505	-88.7075	43.4163	Wisconsin	Dodge	0	0	0	0	0	0	0
650	-91.3401	32.0017	Louisiana	Tensas	0	0	0	0	0	0	0
2637	-79.806	35.7103	North Carolina	Randolph	0	0	0	0	0	0	0
24	-86.5501	34.763	Alabama	Madison	0	0	0	0	0	0	0
44	-122.753	39.0996	California	Lake	0	0	0	0	0	0	0
1807	-84.6295	40.54	Ohio	Mercer	0	0	0	0	0	0	0
515	-83.6976	32.8066	Georgia	Bibb	0	0	0	0	0	0	0
1385	-85.7476	38.6849	Indiana	Scott	0	0	0	0	0	0	0
2841	-80.5743	40.5221	West Virginia	Hancock	0	0	0	0	0	0	0
1285	-84.9088	32.7361	Georgia	Harris	0	0	0	0	0	0	0
1021	-86.5674	33.9808	Alabama	Blount	0	0	0	0	0	0	0
2212	-88.4522	42.3244	Illinois	McHenry	0	0	0	0	0	0	0
2023	-94.8106	36.8356	Oklahoma	Ottawa	0	0	0	0	0	0	0
3135	-97.884	35.017	Oklahoma	Grady	0	0	0	0	0	0	0
134	-93.3435	30.6485	Louisiana	Beauregard	0	0	0	0	0	0	0
1079	-92.4706	47.6031	Minnesota	St. Louis	0	0	0	0	0	0	0
1712	-83.0669	39.0774	Ohio	Pike	0	0	0	0	0	0	0
1083	-107.49	45.4233	Montana	Big Horn	0	0	0	0	0	0	0
1723	-122.234	40.1256	California	Tehama	0	0	0	0	0	0	0
3112	-123.897	41.7431	California	Del Norte	0	0	0	0	0	0	0
2653	-97.2523	42.5993	Nebraska	Cedar	0	0	0	0	0	0	0
1126	-84.3161	37.365	Kentucky	Rockcastle	0	0	0	0	0	0	0
2286	-103.347	34.5743	New Mexico	Curry	0	0	0	0	0	0	0
1493	-78.2311	43.2521	New York	Orleans	0	0	0	0	0	0	0
995	-80.5248	35.6395	North Carolina	Rowan	0	0	0	0	0	0	0
2162	-86.4833	38.8411	Indiana	Lawrence	0	0	0	0	0	0	0
1841	-92.5327	42.0799	Iowa	Tama	0	0	0	0	0	0	0
203	-94.9629	29.3931	Texas	Galveston	0	0	0	0	0	0	0
2558	-89.6164	33.4941	Mississippi	Montgomery	0	0	0	0	0	0	0
1106	-95.5713	33.6673	Texas	Lamar	0	0	0	0	0	0	0
74	-84.4671	33.7903	Georgia	Fulton	0	0	0	0	0	0	0
1047	-86.6802	31.7525	Alabama	Butler	0	0	0	0	0	0	0
55	-108.597	37.3386	Colorado	Montezuma	0	0	0	0	0	0	0
1049	-84.1452	36.7581	Kentucky	Whitley	0	0	0	0	0	0	0
1113	-80.3871	37.1742	Virginia	Montgomery	0	0	0	0	0	0	0
2211	-94.7736	39.3802	Missouri	Platte	0	0	0	0	0	0	0
1115	-122.833	46.9257	Washington	Thurston	0	0	0	0	0	0	0
737	-105.44	38.4729	Colorado	Fremont	0	0	0	0	0	0	0
1419	-73.2064	42.3707	Massachusetts	Berkshire	0	0	0	0	0	0	0
1154	-84.3117	35.7348	Tennessee	Loudon	0	0	0	0	0	0	0
979	-122.585	44.9033	Oregon	Marion	0	0	0	0	0	0	0
1997	-85.3277	38.0324	Kentucky	Spencer	0	0	0	0	0	0	0
3156	-113.924	47.0365	Montana	Missoula	0	0	0	0	0	0	0
1771	-83.9135	38.0336	Kentucky	Montgomery	0	0	0	0	0	0	0
2364	-88.7818	33.6556	Mississippi	Clay	0	0	0	0	0	0	0
727	-82.1257	34.1538	South Carolina	Greenwood	0	0	0	0	0	0	0
3137	-86.1016	39.4901	Indiana	Johnson	0	0	0	0	0	0	0
1782	-83.7657	40.3885	Ohio	Logan	0	0	0	0	0	0	0
2159	-94.8165	32.4803	Texas	Gregg	0	0	0	0	0	0	0
1792	-84.1469	42.9538	Michigan	Shiawassee	0	0	0	0	0	0	0
2596	-88.3294	36.8834	Kentucky	Marshall	0	0	0	0	0	0	0
1927	-92.7524	43.6715	Minnesota	Mower	0	0	0	0	0	0	0
1136	-85.6548	40.5158	Indiana	Grant	0	0	0	0	0	0	0
2336	-82.1612	36.6176	Virginia	Bristol	0	0	0	0	0	0	0
1138	-83.7429	38.145	Kentucky	Bath	0	0	0	0	0	0	0
1142	-91.6009	30.7094	Louisiana	Pointe Coupee	0	0	0	0	0	0	0
912	-90.092	33.1236	Mississippi	Holmes	0	0	0	0	0	0	0
1146	-95.0047	45.1524	Minnesota	Kandiyohi	0	0	0	0	0	0	0
3110	-88.3016	36.3319	Tennessee	Henry	0	0	0	0	0	0	0
1219	-94.7618	32.1077	Texas	Rusk	0	0	0	0	0	0	0
49	-121.695	37.2318	California	Santa Clara	0	0	0	0	0	0	0
2412	-84.6246	38.6488	Kentucky	Grant	0	0	0	0	0	0	0
1812	-122.393	46.5778	Washington	Lewis	0	0	0	0	0	0	0
2903	-96.6778	33.6268	Texas	Grayson	0	0	0	0	0	0	0
679	-84.9909	38.004	Kentucky	Anderson	0	0	0	0	0	0	0
1788	-84.5771	37.1039	Kentucky	Pulaski	0	0	0	0	0	0	0
683	-83.0496	38.3182	Kentucky	Carter	0	0	0	0	0	0	0
931	-81.8017	30.6106	Florida	Nassau	0	0	0	0	0	0	0
2825	-85.9883	31.4027	Alabama	Coffee	0	0	0	0	0	0	0
636	-79.7478	35.0059	North Carolina	Richmond	0	0	0	0	0	0	0
879	-123.193	47.3484	Washington	Mason	0	0	0	0	0	0	0
1260	-119.816	36.0754	California	Kings	0	0	0	0	0	0	0
2664	-92.641	41.3353	Iowa	Mahaska	0	0	0	0	0	0	0
609	-76.7271	37.9434	Virginia	Richmond	0	0	0	0	0	0	0
2292	-77.4828	38.7475	Virginia	Manassas	0	0	0	0	0	0	0
3143	-92.9459	34.3176	Arkansas	Hot Springs	0	0	0	0	0	0	0
1172	-90.4429	32.2667	Mississippi	Hinds	0	0	0	0	0	0	0
1981	-90.6327	35.8308	Arkansas	Craighead	0	0	0	0	0	0	0
6	-85.9636	37.6979	Kentucky	Hardin	0	0	0	0	0	0	0
656	-104.038	37.3157	Colorado	Las Animas	0	0	0	0	0	0	0
1363	-87.3975	40.9559	Indiana	Newton	0	0	0	0	0	0	0
1521	-80.2434	39.5101	West Virginia	Marion	0	0	0	0	0	0	0
967	-90.0336	32.6346	Mississippi	Madison	0	0	0	0	0	0	0
2383	-92.2818	38.5055	Missouri	Cole	0	0	0	0	0	0	0
1015	-77.5596	36.6759	Virginia	Greensville	0	0	0	0	0	0	0
1186	-97.5179	26.1334	Texas	Cameron	0	0	0	0	0	0	0
2234	-85.6203	30.2652	Florida	Bay	0	0	0	0	0	0	0
182	-79.2371	35.0175	North Carolina	Hoke	0	0	0	0	0	0	0
1048	-85.8261	33.7714	Alabama	Calhoun	0	0	0	0	0	0	0
2016	-86.0567	44.3331	Michigan	Manistee	0	0	0	0	0	0	0
3047	-98.0861	37.953	Kansas	Reno	0	0	0	0	0	0	0
1013	-89.4138	36.0591	Tennessee	Dyer	0	0	0	0	0	0	0
754	-106.917	39.2171	Colorado	Pitkin	0	0	0	0	0	0	0
82	-82.058	32.0457	Georgia	Tattnall	0	0	0	0	0	0	0
1279	-91.1649	40.4038	Illinois	Hancock	0	0	0	0	0	0	0
1391	-94.3968	42.0363	Iowa	Greene	0	0	0	0	0	0	0
1198	-87.3736	34.1491	Alabama	Winston	0	0	0	0	0	0	0
1301	-86.2616	41.3248	Indiana	Marshall	0	0	0	0	0	0	0
2319	-123.088	45.9437	Oregon	Columbia	0	0	0	0	0	0	0
263	-83.2668	36.2172	Tennessee	Hamblen	0	0	0	0	0	0	0
1857	-98.6877	33.6153	Texas	Archer	0	0	0	0	0	0	0
2809	-76.6397	36.6952	Virginia	Suffolk	0	0	0	0	0	0	0
245	-79.0282	39.9724	Pennsylvania	Somerset	0	0	0	0	0	0	0
1597	-75.926	40.4163	Pennsylvania	Berks	0	0	0	0	0	0	0
2177	-89.3005	41.7462	Illinois	Lee	0	0	0	0	0	0	0
1003	-80.4067	33.0793	South Carolina	Dorchester	0	0	0	0	0	0	0
906	-90.8664	29.4148	Louisiana	Terrebonne	0	0	0	0	0	0	0
2947	-73.0365	43.58	Vermont	Rutland	0	0	0	0	0	0	0
2079	-84.8467	43.6406	Michigan	Isabella	0	0	0	0	0	0	0
2710	-92.4096	41.0305	Iowa	Wapello	0	0	0	0	0	0	0
2697	-101.894	35.4014	Texas	Potter	0	0	0	0	0	0	0
880	-80.453	37.9469	West Virginia	Greenbrier	0	0	0	0	0	0	0
1357	-94.8223	38.8837	Kansas	Johnson	0	0	0	0	0	0	0
2622	-90.4722	37.8103	Missouri	St. Francois	0	0	0	0	0	0	0
1779	-89.4849	34.3567	Mississippi	Lafayette	0	0	0	0	0	0	0
767	-83.4558	39.5597	Ohio	Fayette	0	0	0	0	0	0	0
411	-75.6208	38.3733	Maryland	Wicomico	0	0	0	0	0	0	0
1685	-100.851	37.1933	Kansas	Seward	0	0	0	0	0	0	0
2932	-98.7116	29.9447	Texas	Kendall	0	0	0	0	0	0	0
1911	-79.2743	41.8145	Pennsylvania	Warren	0	0	0	0	0	0	0
1131	-113.6	42.2839	Idaho	Cassia	0	0	0	0	0	0	0
1237	-76.9311	39.2507	Maryland	Howard	0	0	0	0	0	0	0
408	-76.9922	38.5074	Maryland	Charles	0	0	0	0	0	0	0
626	-77.8628	39.3076	West Virginia	Jefferson	0	0	0	0	0	0	0
1353	-99.888	37.6918	Kansas	Ford	0	0	0	0	0	0	0
793	-89.8954	35.1839	Tennessee	Shelby	0	0	0	0	0	0	0
1244	-93.034	35.4476	Arkansas	Pope	0	0	0	0	0	0	0
1077	-76.0165	41.5183	Pennsylvania	Wyoming	0	0	0	0	0	0	0
2887	-94.2426	35.5891	Arkansas	Crawford	0	0	0	0	0	0	0
2115	-110.321	35.3996	Arizona	Navajo	0	0	0	0	0	0	0
673	-91.5989	42.0789	Iowa	Linn	0	0	0	0	0	0	0
42	-119.649	36.7582	California	Fresno	0	0	0	0	0	0	0
1669	-92.5904	37.6584	Missouri	Laclede	0	0	0	0	0	0	0
1070	-91.8885	34.7542	Arkansas	Lonoke	0	0	0	0	0	0	0
226	-112.111	40.9899	Utah	Davis	0	0	0	0	0	0	0
753	-120.554	38.2046	California	Calaveras	0	0	0	0	0	0	0
589	-111.168	40.3309	Utah	Wasatch	0	0	0	0	0	0	0
776	-97.8845	42.9884	South Dakota	Bon Homme	0	0	0	0	0	0	0
984	-109.028	45.2274	Montana	Carbon	0	0	0	0	0	0	0
840	-83.4463	36.051	Tennessee	Jefferson	0	0	0	0	0	0	0
2274	-81.2237	35.4856	North Carolina	Lincoln	0	0	0	0	0	0	0
771	-82.0059	34.4836	South Carolina	Laurens	0	0	0	0	0	0	0
2806	-106.799	42.962	Wyoming	Natrona	0	0	0	0	0	0	0
2110	-91.8483	45.4237	Wisconsin	Barron	0	0	0	0	0	0	0
3099	-72.1022	44.4647	Vermont	Caledonia	0	0	0	0	0	0	0
1269	-81.4406	29.9016	Florida	St. Johns	0	0	0	0	0	0	0
1936	-85.4882	40.8293	Indiana	Huntington	0	0	0	0	0	0	0
2397	-84.8768	38.2391	Kentucky	Franklin	0	0	0	0	0	0	0
1298	-83.2936	34.5539	Georgia	Stephens	0	0	0	0	0	0	0
518	-83.3044	40.8424	Ohio	Wyandot	0	0	0	0	0	0	0
1382	-97.6131	27.7255	Texas	Nueces	0	0	0	0	0	0	0
3191	-77.0224	39.5628	Maryland	Carroll	0	0	0	0	0	0	0
2747	-95.7532	43.6742	Minnesota	Nobles	0	0	0	0	0	0	0
1158	-94.6993	41.029	Iowa	Adams	0	0	0	0	0	0	0
2687	-82.7256	27.9196	Florida	Pinellas	0	0	0	0	0	0	0
93	-115.469	43.3539	Idaho	Elmore	0	0	0	0	0	0	0
974	-77.6411	35.2387	North Carolina	Lenoir	0	0	0	0	0	0	0
835	-86.0746	35.4906	Tennessee	Coffee	0	0	0	0	0	0	0
3118	-83.6662	32.459	Georgia	Houston	0	0	0	0	0	0	0
1761	-89.4181	43.0673	Wisconsin	Dane	0	0	0	0	0	0	0
2076	-77.0856	38.8187	Virginia	Alexandria	0	0	0	0	0	0	0
1451	-76.1946	43.0058	New York	Onondaga	0	0	0	0	0	0	0
942	-84.5836	38.2914	Kentucky	Scott	0	0	0	0	0	0	0
3155	-83.161	40.5872	Ohio	Marion	0	0	0	0	0	0	0
714	-77.82	40.9194	Pennsylvania	Centre	0	0	0	0	0	0	0
3015	-85.4951	36.1408	Tennessee	Putnam	0	0	0	0	0	0	0
2042	-85.0282	33.0335	Georgia	Troup	0	0	0	0	0	0	0
2176	-88.8859	41.344	Illinois	LaSalle	0	0	0	0	0	0	0
604	-77.6357	39.0906	Virginia	Loudoun	0	0	0	0	0	0	0
2475	-97.117	33.2052	Texas	Denton	0	0	0	0	0	0	0
671	-94.8608	42.0363	Iowa	Carroll	0	0	0	0	0	0	0
2146	-87.3567	36.149	Tennessee	Dickson	0	0	0	0	0	0	0
3085	-72.6639	42.3402	Massachusetts	Hampshire	0	0	0	0	0	0	0
1008	-112.657	45.9025	Montana	Silver Bow	0	0	0	0	0	0	0
2167	-103.11	40.7247	Colorado	Logan	0	0	0	0	0	0	0
2096	-97.2127	33.6392	Texas	Cooke	0	0	0	0	0	0	0
274	-84.5776	46.3053	Michigan	Chippewa	0	0	0	0	0	0	0
494	-80.5506	37.5604	West Virginia	Monroe	0	0	0	0	0	0	0
560	-81.7046	35.7495	North Carolina	Burke	0	0	0	0	0	0	0
3017	-95.4519	29.1897	Texas	Brazoria	0	0	0	0	0	0	0
202	-96.149	31.7049	Texas	Freestone	0	0	0	0	0	0	0
2039	-84.2263	33.7715	Georgia	DeKalb	0	0	0	0	0	0	0
1319	-86.8797	38.3642	Indiana	Dubois	0	0	0	0	0	0	0
1320	-85.1786	39.64	Indiana	Fayette	0	0	0	0	0	0	0
794	-86.4604	36.4694	Tennessee	Sumner	0	0	0	0	0	0	0
136	-93.7373	32.0555	Louisiana	De Soto	0	0	0	0	0	0	0
1245	-92.337	36.2873	Arkansas	Baxter	0	0	0	0	0	0	0
174	-81.5464	35.953	North Carolina	Caldwell	0	0	0	0	0	0	0
836	-84.9983	35.9503	Tennessee	Cumberland	0	0	0	0	0	0	0
2812	-85.2053	35.5964	Tennessee	Bledsoe	0	0	0	0	0	0	0
1366	-95.3103	41.6851	Iowa	Shelby	0	0	0	0	0	0	0
2785	-87.2974	33.8033	Alabama	Walker	0	0	0	0	0	0	0
2537	-87.717	36.286	Tennessee	Houston	0	0	0	0	0	0	0
779	-104.93	39.3298	Colorado	Douglas	0	0	0	0	0	0	0
2009	-77.0645	41.3434	Pennsylvania	Lycoming	0	0	0	0	0	0	0
2332	-99.8788	32.7399	Texas	Jones	0	0	0	0	0	0	0
1688	-90.1274	29.7872	Louisiana	Jefferson	0	0	0	0	0	0	0
3228	-79.3787	34.3915	South Carolina	Dillon	0	0	0	0	0	0	0
451	-85.175	37.7535	Kentucky	Washington	0	0	0	0	0	0	0
250	-81.2722	33.9023	South Carolina	Lexington	0	0	0	0	0	0	0
973	-82.5302	35.6112	North Carolina	Buncombe	0	0	0	0	0	0	0
1456	-85.0589	41.9162	Michigan	Branch	0	0	0	0	0	0	0
1820	-80.7611	41.3172	Ohio	Trumbull	0	0	0	0	0	0	0
3193	-113.906	32.7693	Arizona	Yuma	0	0	0	0	0	0	0
1748	-96.7914	43.6741	South Dakota	Minnehaha	0	0	0	0	0	0	0
2929	-92.497	39.44	Missouri	Randolph	0	0	0	0	0	0	0
2102	-88.8384	35.6081	Tennessee	Madison	0	0	0	0	0	0	0
1351	-86.3461	40.7616	Indiana	Cass	0	0	0	0	0	0	0
1474	-95.6044	36.3716	Oklahoma	Rogers	0	0	0	0	0	0	0
2948	-103.508	44.9057	South Dakota	Butte	0	0	0	0	0	0	0
859	-83.6604	36.4859	Tennessee	Claiborne	0	0	0	0	0	0	0
933	-81.4953	39.4554	Ohio	Washington	0	0	0	0	0	0	0
1815	-89.3337	43.4667	Wisconsin	Columbia	0	0	0	0	0	0	0
3012	-108.274	45.9373	Montana	Yellowstone	0	0	0	0	0	0	0
406	-78.6973	39.6214	Maryland	Allegany	0	0	0	0	0	0	0
2566	-85.1363	36.7277	Kentucky	Clinton	0	0	0	0	0	0	0
1776	-81.3657	40.8139	Ohio	Stark	0	0	0	0	0	0	0
400	-82.0733	33.3595	Georgia	Richmond	0	0	0	0	0	0	0
929	-95.7711	29.5276	Texas	Fort Bend	0	0	0	0	0	0	0
390	-83.8195	34.3169	Georgia	Hall	0	0	0	0	0	0	0
1213	-122.724	38.0734	California	Marin	0	0	0	0	0	0	0
2719	-86.2385	37.2088	Kentucky	Edmonson	0	0	0	0	0	0	0
2690	-83.769	31.1884	Georgia	Colquitt	0	0	0	0	0	0	0
2468	-88.1843	35.1986	Tennessee	Hardin	0	0	0	0	0	0	0
925	-79.3624	34.0801	South Carolina	Marion	0	0	0	0	0	0	0
2961	-96.7353	39.2967	Kansas	Riley	0	0	0	0	0	0	0
2789	-75.8196	42.1603	New York	Broome	0	0	0	0	0	0	0
356	-93.5361	44.6485	Minnesota	Scott	0	0	0	0	0	0	0
1059	-111.743	41.7224	Utah	Cache	0	0	0	0	0	0	0
235	-122.535	44.4889	Oregon	Linn	0	0	0	0	0	0	0
1760	-88.1085	35.603	Tennessee	Decatur	0	0	0	0	0	0	0
1539	-113.29	37.8592	Utah	Iron	0	0	0	0	0	0	0
417	-90.9601	39.0581	Missouri	Lincoln	0	0	0	0	0	0	0
695	-82.5132	37.8015	Kentucky	Martin	0	0	0	0	0	0	0
585	-99.3315	27.7611	Texas	Webb	0	0	0	0	0	0	0
909	-85.5607	44.6688	Michigan	Grand Traverse	0	0	0	0	0	0	0
3065	-86.0075	36.5321	Tennessee	Macon	0	0	0	0	0	0	0
1519	-92.4017	44.0038	Minnesota	Olmsted	0	0	0	0	0	0	0
54	-108.466	39.0183	Colorado	Mesa	0	0	0	0	0	0	0
1553	-90.4706	30.1264	Louisiana	St. John the Baptist	0	0	0	0	0	0	0
898	-86.4293	37.7734	Kentucky	Breckinridge	0	0	0	0	0	0	0
837	-86.7848	36.1695	Tennessee	Davidson	0	0	0	0	0	0	0
1001	-82.6379	34.5193	South Carolina	Anderson	0	0	0	0	0	0	0
1513	-124.059	43.1742	Oregon	Coos	0	0	0	0	0	0	0
2060	-76.216	40.7059	Pennsylvania	Schuylkill	0	0	0	0	0	0	0
2549	-90.3582	29.9055	Louisiana	St. Charles	0	0	0	0	0	0	0
1074	-86.8964	33.5543	Alabama	Jefferson	0	0	0	0	0	0	0
301	-76.5434	37.4159	Virginia	Gloucester	0	0	0	0	0	0	0
438	-115.013	36.2152	Nevada	Clark	0	0	0	0	0	0	0
857	-80.7056	34.6867	South Carolina	Lancaster	0	0	0	0	0	0	0
513	-80.8889	27.3864	Florida	Okeechobee	0	0	0	0	0	0	0
2895	-80.057	37.2872	Virginia	Salem	0	0	0	0	0	0	0
854	-80.0328	41.9926	Pennsylvania	Erie	0	0	0	0	0	0	0
855	-75.1341	40.0078	Pennsylvania	Philadelphia	0	0	0	0	0	0	0
3123	-89.5375	32.4064	Mississippi	Scott	0	0	0	0	0	0	0
1533	-81.8996	41.1175	Ohio	Medina	0	0	0	0	0	0	0
470	-106.695	39.6278	Colorado	Eagle	0	0	0	0	0	0	0
1348	-97.6481	38.3917	Kansas	McPherson	0	0	0	0	0	0	0
870	-101.152	29.8929	Texas	Val Verde	0	0	0	0	0	0	0
2047	-78.7137	40.4952	Pennsylvania	Cambria	0	0	0	0	0	0	0
1508	-81.6709	30.3316	Florida	Duval	0	0	0	0	0	0	0
858	-81.6195	34.6893	South Carolina	Union	0	0	0	0	0	0	0
240	-75.7484	39.973	Pennsylvania	Chester	0	0	0	0	0	0	0
1190	-111.562	42.7706	Idaho	Caribou	0	0	0	0	0	0	0
544	-88.4432	33.4729	Mississippi	Lowndes	0	0	0	0	0	0	0
2446	-83.7839	39.9168	Ohio	Clark	0	0	0	0	0	0	0
1407	-111.696	48.6555	Montana	Toole	0	0	0	0	0	0	0
3140	-91.7926	37.8772	Missouri	Phelps	0	0	0	0	0	0	0
208	-94.163	29.8841	Texas	Jefferson	0	0	0	0	0	0	0
1624	-96.1118	41.1129	Nebraska	Sarpy	0	0	0	0	0	0	0
1176	-75.349	39.5876	New Jersey	Salem	0	0	0	0	0	0	0
234	-122.847	43.9388	Oregon	Lane	0	0	0	0	0	0	0
415	-90.091	36.2721	Missouri	Dunklin	0	0	0	0	0	0	0
2859	-94.207	42.7763	Iowa	Humboldt	0	0	0	0	0	0	0
152	-91.479	40.6419	Iowa	Lee	0	0	0	0	0	0	0
849	-92.7015	35.2623	Arkansas	Conway	0	0	0	0	0	0	0
1486	-72.7138	42.9906	Vermont	Windham	0	0	0	0	0	0	0
2000	-92.1547	32.4782	Louisiana	Ouachita	0	0	0	0	0	0	0
236	-122.415	45.5468	Oregon	Multnomah	0	0	0	0	0	0	0
2193	-84.4998	45.4464	Michigan	Cheboygan	0	0	0	0	0	0	0
2003	-97.144	36.818	Oklahoma	Kay	0	0	0	0	0	0	0
821	-94.7329	33.1136	Texas	Morris	0	0	0	0	0	0	0
1240	-72.3365	41.855	Connecticut	Tolland	0	0	0	0	0	0	0
2219	-88.6353	30.5422	Mississippi	Jackson	0	0	0	0	0	0	0
1546	-118.737	45.5919	Oregon	Umatilla	0	0	0	0	0	0	0
2229	-95.1511	42.7354	Iowa	Buena Vista	0	0	0	0	0	0	0
1479	-73.6782	44.7462	New York	Clinton	0	0	0	0	0	0	0
2534	-94.3393	36.9055	Missouri	Newton	0	0	0	0	0	0	0
375	-85.3972	40.2276	Indiana	Delaware	0	0	0	0	0	0	0
2921	-92.2074	37.8245	Missouri	Pulaski	0	0	0	0	0	0	0
248	-80.1588	34.6398	South Carolina	Chesterfield	0	0	0	0	0	0	0
2431	-87.3954	35.2173	Tennessee	Lawrence	0	0	0	0	0	0	0
3094	-83.7697	40.1378	Ohio	Champaign	0	0	0	0	0	0	0
213	-94.6158	31.616	Texas	Nacogdoches	0	0	0	0	0	0	0
1743	-78.2245	42.7023	New York	Wyoming	0	0	0	0	0	0	0
2671	-89.3823	37.7852	Illinois	Jackson	0	0	0	0	0	0	0
637	-81.9198	35.4026	North Carolina	Rutherford	0	0	0	0	0	0	0
2597	-101.49	36.7479	Oklahoma	Texas	0	0	0	0	0	0	0
196	-82.6192	41.3633	Ohio	Erie	0	0	0	0	0	0	0
833	-84.1495	36.4035	Tennessee	Campbell	0	0	0	0	0	0	0
2997	-93.1072	39.8702	Missouri	Linn	0	0	0	0	0	0	0
1152	-119.664	40.6656	Nevada	Washoe	0	0	0	0	0	0	0
2365	-96.5724	33.1879	Texas	Collin	0	0	0	0	0	0	0
878	-122.483	45.7792	Washington	Clark	0	0	0	0	0	0	0
2010	-90.8827	42.4689	Iowa	Dubuque	0	0	0	0	0	0	0
2072	-84.5766	33.9414	Georgia	Cobb	0	0	0	0	0	0	0
1558	-109.751	31.8796	Arizona	Cochise	0	0	0	0	0	0	0
2142	-84.0663	41.8951	Michigan	Lenawee	0	0	0	0	0	0	0
634	-76.7405	35.1434	North Carolina	Pamlico	0	0	0	0	0	0	0
1725	-97.286	34.2509	Oklahoma	Carter	0	0	0	0	0	0	0
2984	-82.9928	38.804	Ohio	Scioto	0	0	0	0	0	0	0
296	-79.1338	38.1644	Virginia	Augusta	0	0	0	0	0	0	0
1858	-73.0932	43.0356	Vermont	Bennington	0	0	0	0	0	0	0
276	-83.0231	43.8333	Michigan	Huron	0	0	0	0	0	0	0
1745	-77.9051	34.5248	North Carolina	Pender	0	0	0	0	0	0	0
2761	-113.758	35.7041	Arizona	Mohave	0	0	0	0	0	0	0
3089	-84.7681	33.7018	Georgia	Douglas	0	0	0	0	0	0	0
1030	-82.9916	30.1956	Florida	Suwannee	0	0	0	0	0	0	0
1677	-85.0593	36.9913	Kentucky	Russell	0	0	0	0	0	0	0
592	-77.9761	37.3359	Virginia	Amelia	0	0	0	0	0	0	0
2963	-83.6229	41.3616	Ohio	Wood	0	0	0	0	0	0	0
1991	-82.3577	29.6747	Florida	Alachua	0	0	0	0	0	0	0
2688	-83.2206	31.7598	Georgia	Ben Hill	0	0	0	0	0	0	0
850	-93.6684	33.7353	Arkansas	Hempstead	0	0	0	0	0	0	0
2029	-80.3493	40.6822	Pennsylvania	Beaver	0	0	0	0	0	0	0
462	-120.016	34.6729	California	Santa Barbara	0	0	0	0	0	0	0
2646	-78.1737	39.1741	Virginia	Winchester	0	0	0	0	0	0	0
2553	-92.7225	44.4098	Minnesota	Goodhue	0	0	0	0	0	0	0
815	-97.7274	27.4337	Texas	Kleberg	0	0	0	0	0	0	0
2496	-85.1949	38.2155	Kentucky	Shelby	0	0	0	0	0	0	0
195	-84.4905	41.3239	Ohio	Defiance	0	0	0	0	0	0	0
747	-86.1902	36.7512	Kentucky	Allen	0	0	0	0	0	0	0
595	-79.8123	37.5571	Virginia	Botetourt	0	0	0	0	0	0	0
2451	-94.2724	44.8236	Minnesota	McLeod	0	0	0	0	0	0	0
1509	-82.0809	28.7047	Florida	Sumter	0	0	0	0	0	0	0
792	-83.5242	35.7846	Tennessee	Sevier	0	0	0	0	0	0	0
1646	-93.1505	34.5767	Arkansas	Garland	0	0	0	0	0	0	0
230	-122.221	45.188	Oregon	Clackamas	0	0	0	0	0	0	0
1645	-81.9444	39.9654	Ohio	Muskingum	0	0	0	0	0	0	0
2246	-99.265	36.4226	Oklahoma	Woodward	0	0	0	0	0	0	0
1149	-82.9224	38.5457	Kentucky	Greenup	0	0	0	0	0	0	0
384	-92.332	35.147	Arkansas	Faulkner	0	0	0	0	0	0	0
3005	-120.525	38.7787	California	El Dorado	0	0	0	0	0	0	0
2378	-92.6762	34.6465	Arkansas	Saline	0	0	0	0	0	0	0
2322	-93.7856	39.0656	Missouri	Lafayette	0	0	0	0	0	0	0
117	-114.05	48.2951	Montana	Flathead	0	0	0	0	0	0	0
1769	-83.4	39.894	Ohio	Madison	0	0	0	0	0	0	0
2524	-107.048	37.1935	Colorado	Archuleta	0	0	0	0	0	0	0
3074	-107.75	32.1822	New Mexico	Luna	0	0	0	0	0	0	0
2686	-106.991	40.4852	Colorado	Routt	0	0	0	0	0	0	0
1817	-104.816	35.4805	New Mexico	San Miguel	0	0	0	0	0	0	0
1719	-85.2804	37.1041	Kentucky	Adair	0	0	0	0	0	0	0
1887	-99.241	34.0808	Texas	Wilbarger	0	0	0	0	0	0	0
2237	-76.5546	42.9175	New York	Cayuga	0	0	0	0	0	0	0
901	-90.9115	30.2036	Louisiana	Ascension	0	0	0	0	0	0	0
1421	-71.2111	42.1607	Massachusetts	Norfolk	0	0	0	0	0	0	0
2628	-85.7918	39.5237	Indiana	Shelby	0	0	0	0	0	0	0
1147	-96.4019	47.7739	Minnesota	Polk	0	0	0	0	0	0	0
936	-87.5846	38.3118	Indiana	Gibson	0	0	0	0	0	0	0
3120	-85.4483	38.3994	Kentucky	Oldham	0	0	0	0	0	0	0
98	-94.2425	41.0278	Iowa	Union	0	0	0	0	0	0	0
806	-98.2781	29.8082	Texas	Comal	0	0	0	0	0	0	0
902	-93.605	32.6789	Louisiana	Bossier	0	0	0	0	0	0	0
1577	-88.5421	42.6685	Wisconsin	Walworth	0	0	0	0	0	0	0
2304	-84.5791	30.8784	Georgia	Decatur	0	0	0	0	0	0	0
2201	-88.5204	34.6184	Mississippi	Prentiss	0	0	0	0	0	0	0
2733	-87.3898	39.4306	Indiana	Vigo	0	0	0	0	0	0	0
3055	-92.4059	30.729	Louisiana	Evangeline	0	0	0	0	0	0	0
895	-95.6238	42.7357	Iowa	Cherokee	0	0	0	0	0	0	0
769	-83.6584	41.62	Ohio	Lucas	0	0	0	0	0	0	0
347	-87.6416	46.4314	Michigan	Marquette	0	0	0	0	0	0	0
1679	-119.084	34.4565	California	Ventura	0	0	0	0	0	0	0
2768	-82.432	36.1107	Tennessee	Unicoi	0	0	0	0	0	0	0
3166	-123.098	45.5601	Oregon	Washington	0	0	0	0	0	0	0
533	-91.4457	47.6409	Minnesota	Lake	0	0	0	0	0	0	0
1598	-79.913	40.9117	Pennsylvania	Butler	0	0	0	0	0	0	0
710	-121.228	43.9151	Oregon	Deschutes	0	0	0	0	0	0	0
2981	-97.6008	30.648	Texas	Williamson	0	0	0	0	0	0	0
3220	-81.6699	30.9305	Georgia	Camden	0	0	0	0	0	0	0
342	-77.8139	39.6036	Maryland	Washington	0	0	0	0	0	0	0
666	-82.8006	29.7259	Florida	Gilchrist	0	0	0	0	0	0	0
316	-122.681	46.1932	Washington	Cowlitz	0	0	0	0	0	0	0
618	-118.478	46.2298	Washington	Walla Walla	0	0	0	0	0	0	0
1801	-84.1667	39.4275	Ohio	Warren	0	0	0	0	0	0	0
3036	-92.5972	33.1713	Arkansas	Union	0	0	0	0	0	0	0
2428	-70.8115	41.9512	Massachusetts	Plymouth	0	0	0	0	0	0	0
138	-91.3491	30.2584	Louisiana	Iberville	0	0	0	0	0	0	0
304	-78.8869	37.7873	Virginia	Nelson	0	0	0	0	0	0	0
2602	-94.8383	38.5637	Kansas	Miami	0	0	0	0	0	0	0
409	-77.3981	39.4722	Maryland	Frederick	0	0	0	0	0	0	0
422	-89.5683	37.053	Missouri	Scott	0	0	0	0	0	0	0
1336	-86.1384	39.7816	Indiana	Marion	0	0	0	0	0	0	0
1089	-74.8004	39.1492	New Jersey	Cape May	0	0	0	0	0	0	0
3160	-75.1106	39.3738	New Jersey	Cumberland	0	0	0	0	0	0	0
838	-85.8328	35.9799	Tennessee	DeKalb	0	0	0	0	0	0	0
1704	-83.1276	41.1238	Ohio	Seneca	0	0	0	0	0	0	0
648	-92.5331	31.1986	Louisiana	Rapides	0	0	0	0	0	0	0
2	-84.2172	38.2067	Kentucky	Bourbon	0	0	0	0	0	0	0
2555	-91.8414	39.2157	Missouri	Audrain	0	0	0	0	0	0	0
3114	-87.5411	37.3089	Kentucky	Hopkins	0	0	0	0	0	0	0
3109	-83.218	36.857	Kentucky	Harlan	0	0	0	0	0	0	0
1478	-98.5583	31.9479	Texas	Comanche	0	0	0	0	0	0	0
1355	-86.8377	39.3128	Indiana	Owen	0	0	0	0	0	0	0
2028	-80.0464	39.6303	West Virginia	Monongalia	0	0	0	0	0	0	0
1252	-104.513	38.1736	Colorado	Pueblo	0	0	0	0	0	0	0
1267	-85.814	30.8679	Florida	Holmes	0	0	0	0	0	0	0
1408	-98.0669	42.177	Nebraska	Antelope	0	0	0	0	0	0	0
1043	-86.4515	31.2486	Alabama	Covington	0	0	0	0	0	0	0
350	-83.2822	42.2819	Michigan	Wayne	0	0	0	0	0	0	0
1168	-95.3795	35.6161	Oklahoma	Muskogee	0	0	0	0	0	0	0
930	-82.3092	27.9291	Florida	Hillsborough	0	0	0	0	0	0	0
198	-99.4148	34.588	Oklahoma	Jackson	0	0	0	0	0	0	0
887	-84.1967	32.0399	Georgia	Sumter	0	0	0	0	0	0	0
1162	-90.7279	30.4401	Louisiana	Livingston	0	0	0	0	0	0	0
2956	-88.7704	41.8936	Illinois	DeKalb	0	0	0	0	0	0	0
310	-77.6561	38.185	Virginia	Spotsylvania	0	0	0	0	0	0	0
290	-87.8168	41.8401	Illinois	Cook	0	0	0	0	0	0	0
1418	-101.542	48.2216	North Dakota	Ward	0	0	0	0	0	0	0
450	-74.6164	40.5636	New Jersey	Somerset	0	0	0	0	0	0	0
2545	-98.313	32.7531	Texas	Palo Pinto	0	0	0	0	0	0	0
452	-84.8284	36.8013	Kentucky	Wayne	0	0	0	0	0	0	0
204	-94.3901	30.3324	Texas	Hardin	0	0	0	0	0	0	0
389	-83.5311	34.6311	Georgia	Habersham	0	0	0	0	0	0	0
1056	-96.3024	30.6608	Texas	Brazos	0	0	0	0	0	0	0
2264	-88.9715	36.8533	Kentucky	Carlisle	0	0	0	0	0	0	0
2097	-96.7778	32.7666	Texas	Dallas	0	0	0	0	0	0	0
1576	-84.8673	33.9205	Georgia	Paulding	0	0	0	0	0	0	0
1943	-96.222	29.2779	Texas	Wharton	0	0	0	0	0	0	0
2989	-97.4272	38.0432	Kansas	Harvey	0	0	0	0	0	0	0
2704	-77.6172	40.6105	Pennsylvania	Mifflin	0	0	0	0	0	0	0
2222	-81.909	38.5087	West Virginia	Putnam	0	0	0	0	0	0	0
2723	-99.1686	27.0008	Texas	Zapata	0	0	0	0	0	0	0
3098	-111.576	39.3738	Utah	Sanpete	0	0	0	0	0	0	0
899	-84.4844	36.7371	Kentucky	McCreary	0	0	0	0	0	0	0
1364	-89.2774	39.5459	Illinois	Christian	0	0	0	0	0	0	0
813	-95.4227	31.3178	Texas	Houston	0	0	0	0	0	0	0
2576	-90.309	35.208	Arkansas	Crittenden	0	0	0	0	0	0	0
469	-104.876	39.7622	Colorado	Denver	0	0	0	0	0	0	0
2827	-105.976	35.5069	New Mexico	Santa Fe	0	0	0	0	0	0	0
377	-87.418	38.689	Indiana	Knox	0	0	0	0	0	0	0
2620	-97.8514	34.4856	Oklahoma	Stephens	0	0	0	0	0	0	0
332	-93.3073	33.664	Arkansas	Nevada	0	0	0	0	0	0	0
474	-85.6925	32.3859	Alabama	Macon	0	0	0	0	0	0	0
2976	-83.8542	36.8907	Kentucky	Knox	0	0	0	0	0	0	0
875	-79.8734	36.6826	Virginia	Henry	0	0	0	0	0	0	0
725	-120.738	46.4571	Washington	Yakima	0	0	0	0	0	0	0
2915	-98.1248	28.3513	Texas	Live Oak	0	0	0	0	0	0	0
267	-84.8139	35.513	Tennessee	Meigs	0	0	0	0	0	0	0
2727	-89.1609	42.3363	Illinois	Winnebago	0	0	0	0	0	0	0
177	-75.7978	35.7795	North Carolina	Dare	0	0	0	0	0	0	0
485	-111.77	35.8387	Arizona	Coconino	0	0	0	0	0	0	0
486	-109.888	32.9327	Arizona	Graham	0	0	0	0	0	0	0
2604	-119.616	38.9121	Nevada	Douglas	0	0	0	0	0	0	0
2059	-85.5312	42.2455	Michigan	Kalamazoo	0	0	0	0	0	0	0
2648	-104.392	40.5548	Colorado	Weld	0	0	0	0	0	0	0
137	-91.0954	30.5382	Louisiana	East Baton Rouge	0	0	0	0	0	0	0
3130	-95.3935	29.8577	Texas	Harris	0	0	0	0	0	0	0
1380	-97.2017	31.5524	Texas	McLennan	0	0	0	0	0	0	0
1920	-71.4226	43.5179	New Hampshire	Belknap	0	0	0	0	0	0	0
446	-74.9121	40.5673	New Jersey	Hunterdon	0	0	0	0	0	0	0
3045	-96.8375	37.2377	Kansas	Cowley	0	0	0	0	0	0	0
2032	-97.8051	32.7777	Texas	Parker	0	0	0	0	0	0	0
2815	-78.1937	43.0009	New York	Genesee	0	0	0	0	0	0	0
3221	-97.4446	35.0094	Oklahoma	McClain	0	0	0	0	0	0	0
2415	-85.6108	31.4317	Alabama	Dale	0	0	0	0	0	0	0
1940	-103.48	48.3437	North Dakota	Williams	0	0	0	0	0	0	0
3042	-80.0463	39.336	West Virginia	Taylor	0	0	0	0	0	0	0
953	-123.773	47.1502	Washington	Grays Harbor	0	0	0	0	0	0	0
3173	-93.041	36.6548	Missouri	Taney	0	0	0	0	0	0	0
514	-81.1494	28.0627	Florida	Osceola	0	0	0	0	0	0	0
3206	-76.097	38.7713	Maryland	Talbot	0	0	0	0	0	0	0
1759	-99.8197	40.87	Nebraska	Dawson	0	0	0	0	0	0	0
1543	-84.9283	37.3222	Kentucky	Casey	0	0	0	0	0	0	0
150	-90.5322	41.8981	Iowa	Clinton	0	0	0	0	0	0	0
1122	-123.429	44.4918	Oregon	Benton	0	0	0	0	0	0	0
2403	-76.608	36.1509	North Carolina	Chowan	0	0	0	0	0	0	0
80	-82.5343	32.1734	Georgia	Montgomery	0	0	0	0	0	0	0
216	-96.5128	31.027	Texas	Robertson	0	0	0	0	0	0	0
169	-75.0326	42.6337	New York	Otsego	0	0	0	0	0	0	0
79	-82.4814	33.4828	Georgia	McDuffie	0	0	0	0	0	0	0
371	-90.5675	41.4673	Illinois	Rock Island	0	0	0	0	0	0	0
526	-94.7553	35.4953	Oklahoma	Sequoyah	0	0	0	0	0	0	0
527	-95.9414	36.1211	Oklahoma	Tulsa	0	0	0	0	0	0	0
1529	-79.758	41.4011	Pennsylvania	Venango	0	0	0	0	0	0	0
972	-76.1415	43.4269	New York	Oswego	0	0	0	0	0	0	0
2227	-86.8936	40.0405	Indiana	Montgomery	0	0	0	0	0	0	0
2753	-84.2046	40.3315	Ohio	Shelby	0	0	0	0	0	0	0
988	-108.382	32.7389	New Mexico	Grant	0	0	0	0	0	0	0
2784	-72.615	44.2734	Vermont	Washington	0	0	0	0	0	0	0
3030	-89.7601	40.7881	Illinois	Peoria	0	0	0	0	0	0	0
2125	-83.9571	33.2879	Georgia	Butts	0	0	0	0	0	0	0
2894	-79.9581	37.2786	Virginia	Roanoke	0	0	0	0	0	0	0
354	-94.5514	43.6744	Minnesota	Martin	0	0	0	0	0	0	0
538	-93.963	45.1739	Minnesota	Wright	0	0	0	0	0	0	0
142	-93.335	32.7135	Louisiana	Webster	0	0	0	0	0	0	0
162	-79.3663	42.2282	New York	Chautauqua	0	0	0	0	0	0	0
1630	-96.6877	40.7842	Nebraska	Lancaster	0	0	0	0	0	0	0
542	-89.8016	33.7698	Mississippi	Grenada	0	0	0	0	0	0	0
140	-93.3398	32.0931	Louisiana	Red River	0	0	0	0	0	0	0
2299	-106.833	32.3527	New Mexico	Dona Ana	0	0	0	0	0	0	0
1006	-78.9965	33.9215	South Carolina	Horry	0	0	0	0	0	0	0
1469	-88.0855	41.852	Illinois	DuPage	0	0	0	0	0	0	0
2795	-76.6058	38.3023	Maryland	St. Mary's	0	0	0	0	0	0	0
1802	-81.1974	41.1677	Ohio	Portage	0	0	0	0	0	0	0
549	-108.321	36.5085	New Mexico	San Juan	0	0	0	0	0	0	0
1128	-84.877	32.51	Georgia	Muscogee	0	0	0	0	0	0	0
1330	-88.2215	39.5201	Illinois	Coles	0	0	0	0	0	0	0
1362	-86.8942	40.3886	Indiana	Tippecanoe	0	0	0	0	0	0	0
163	-78.7322	42.7639	New York	Erie	0	0	0	0	0	0	0
2634	-77.9188	35.7052	North Carolina	Wilson	0	0	0	0	0	0	0
1498	-98.2781	44.4145	South Dakota	Beadle	0	0	0	0	0	0	0
200	-106.235	31.7686	Texas	El Paso	0	0	0	0	0	0	0
2291	-79.1907	37.3999	Virginia	Lynchburg	0	0	0	0	0	0	0
721	-75.3395	41.0581	Pennsylvania	Monroe	0	0	0	0	0	0	0
1596	-98.218	32.2362	Texas	Erath	0	0	0	0	0	0	0
3141	-83.0094	39.9696	Ohio	Franklin	0	0	0	0	0	0	0
561	-79.2553	35.7025	North Carolina	Chatham	0	0	0	0	0	0	0
1736	-85.7166	36.7122	Kentucky	Monroe	0	0	0	0	0	0	0
132	-92.412	30.2906	Louisiana	Acadia	0	0	0	0	0	0	0
2556	-76.5155	41.7888	Pennsylvania	Bradford	0	0	0	0	0	0	0
684	-84.1473	37.9708	Kentucky	Clark	0	0	0	0	0	0	0
1078	-81.6206	35.0482	South Carolina	Cherokee	0	0	0	0	0	0	0
1321	-86.962	39.0364	Indiana	Greene	0	0	0	0	0	0	0
2396	-82.9199	40.8509	Ohio	Crawford	0	0	0	0	0	0	0
2280	-98.0312	30.0582	Texas	Hays	0	0	0	0	0	0	0
478	-88.0888	33.2808	Alabama	Pickens	0	0	0	0	0	0	0
3218	-86.1659	33.3801	Alabama	Talladega	0	0	0	0	0	0	0
1026	-120.998	37.5592	California	Stanislaus	0	0	0	0	0	0	0
255	-100.76	43.5812	South Dakota	Mellette	0	0	0	0	0	0	0
1579	-105.548	44.2482	Wyoming	Campbell	0	0	0	0	0	0	0
1667	-95.2857	38.5644	Kansas	Franklin	0	0	0	0	0	0	0
1774	-88.4882	43.7536	Wisconsin	Fond du Lac	0	0	0	0	0	0	0
1912	-84.2162	31.5334	Georgia	Dougherty	0	0	0	0	0	0	0
3148	-83.7066	43.0217	Michigan	Genesee	0	0	0	0	0	0	0
580	-94.9658	33.2165	Texas	Titus	0	0	0	0	0	0	0
1217	-88.2058	30.7872	Alabama	Mobile	0	0	0	0	0	0	0
2333	-76.3026	36.6779	Virginia	Chesapeake	0	0	0	0	0	0	0
524	-96.7693	34.0244	Oklahoma	Marshall	0	0	0	0	0	0	0
583	-95.8366	32.5637	Texas	Van Zandt	0	0	0	0	0	0	0
720	-76.2476	40.0424	Pennsylvania	Lancaster	0	0	0	0	0	0	0
341	-76.8472	38.8295	Maryland	Prince George's	0	0	0	0	0	0	0
180	-77.6518	36.2575	North Carolina	Halifax	0	0	0	0	0	0	0
410	-77.2041	39.1363	Maryland	Montgomery	0	0	0	0	0	0	0
2406	-97.2913	32.7716	Texas	Tarrant	0	0	0	0	0	0	0
1171	-94.613	45.5522	Minnesota	Stearns	0	0	0	0	0	0	0
2124	-88.924	38.3004	Illinois	Jefferson	0	0	0	0	0	0	0
3129	-80.8003	33.439	South Carolina	Orangeburg	0	0	0	0	0	0	0
2198	-83.6009	39.1846	Ohio	Highland	0	0	0	0	0	0	0
989	-78.6789	42.2486	New York	Cattaraugus	0	0	0	0	0	0	0
790	-84.9243	35.6086	Tennessee	Rhea	0	0	0	0	0	0	0
2865	-103.81	40.2627	Colorado	Morgan	0	0	0	0	0	0	0
3224	-90.5378	38.2611	Missouri	Jefferson	0	0	0	0	0	0	0
1371	-93.4649	42.0362	Iowa	Story	0	0	0	0	0	0	0
419	-90.6748	38.7819	Missouri	St. Charles	0	0	0	0	0	0	0
2393	-105.459	33.7453	New Mexico	Lincoln	0	0	0	0	0	0	0
1987	-93.0995	41.3344	Iowa	Marion	0	0	0	0	0	0	0
2036	-97.8323	32.43	Texas	Hood	0	0	0	0	0	0	0
2846	-86.5919	30.6913	Florida	Okaloosa	0	0	0	0	0	0	0
145	-76.6051	39.0065	Maryland	Anne Arundel	0	0	0	0	0	0	0
2188	-80.5519	35.3868	North Carolina	Cabarrus	0	0	0	0	0	0	0
603	-76.7788	37.3287	Virginia	James City	0	0	0	0	0	0	0
31	-92.1624	33.4664	Arkansas	Bradley	0	0	0	0	0	0	0
1256	-85.392	32.9143	Alabama	Chambers	0	0	0	0	0	0	0
2342	-85.6038	34.1759	Alabama	Cherokee	0	0	0	0	0	0	0
114	-89.9444	36.8556	Missouri	Stoddard	0	0	0	0	0	0	0
2567	-88.992	31.172	Mississippi	Perry	0	0	0	0	0	0	0
1112	-77.277	38.8369	Virginia	Fairfax	0	0	0	0	0	0	0
1869	-83.8271	32.5688	Georgia	Peach	0	0	0	0	0	0	0
1262	-122.445	37.7565	California	San Francisco	0	0	0	0	0	0	0
772	-79.6787	34.602	South Carolina	Marlboro	0	0	0	0	0	0	0
1867	-84.1708	34.4443	Georgia	Dawson	0	0	0	0	0	0	0
625	-80.3798	39.2835	West Virginia	Harrison	0	0	0	0	0	0	0
2310	-93.2272	33.2142	Arkansas	Columbia	0	0	0	0	0	0	0
107	-97.6201	29.8371	Texas	Caldwell	0	0	0	0	0	0	0
619	-121.72	48.8259	Washington	Whatcom	0	0	0	0	0	0	0
293	-111.924	40.6675	Utah	Salt Lake	0	0	0	0	0	0	0
2425	-91.4929	43.6715	Minnesota	Houston	0	0	0	0	0	0	0
298	-82.3505	37.1259	Virginia	Dickenson	0	0	0	0	0	0	0
1561	-81.6966	36.2312	North Carolina	Watauga	0	0	0	0	0	0	0
3139	-91.6225	39.806	Missouri	Marion	0	0	0	0	0	0	0
958	-83.4305	31.154	Georgia	Cook	0	0	0	0	0	0	0
3192	-87.5565	45.58	Michigan	Menominee	0	0	0	0	0	0	0
1283	-85.5053	34.8546	Georgia	Dade	0	0	0	0	0	0	0
1899	-105.053	39.9542	Colorado	Broomfield	0	0	0	0	0	0	0
1004	-79.7028	34.0244	South Carolina	Florence	0	0	0	0	0	0	0
1778	-98.4715	34.6621	Oklahoma	Comanche	0	0	0	0	0	0	0
444	-74.6681	39.8777	New Jersey	Burlington	0	0	0	0	0	0	0
1888	-98.0868	29.1741	Texas	Wilson	0	0	0	0	0	0	0
2590	-122.728	42.4321	Oregon	Jackson	0	0	0	0	0	0	0
2854	-86.0923	35.1551	Tennessee	Franklin	0	0	0	0	0	0	0
317	-119.452	47.2057	Washington	Grant	0	0	0	0	0	0	0
391	-85.2114	33.7943	Georgia	Haralson	0	0	0	0	0	0	0
1905	-81.8579	29.983	Florida	Clay	0	0	0	0	0	0	0
638	-78.3714	34.9915	North Carolina	Sampson	0	0	0	0	0	0	0
1884	-83.3858	42.6604	Michigan	Oakland	0	0	0	0	0	0	0
1273	-115.365	33.0395	California	Imperial	0	0	0	0	0	0	0
2278	-87.8098	44.12	Wisconsin	Manitowoc	0	0	0	0	0	0	0
3159	-80.7301	32.3855	South Carolina	Beaufort	0	0	0	0	0	0	0
1941	-96.7944	32.3484	Texas	Ellis	0	0	0	0	0	0	0
1447	-83.3715	40.2993	Ohio	Union	0	0	0	0	0	0	0
2751	-88.4648	44.416	Wisconsin	Outagamie	0	0	0	0	0	0	0
2547	-74.0587	42.8182	New York	Schenectady	0	0	0	0	0	0	0
1608	-100.812	35.4011	Texas	Gray	0	0	0	0	0	0	0
3126	-83.8239	38.5951	Kentucky	Mason	0	0	0	0	0	0	0
801	-94.4233	33.4457	Texas	Bowie	0	0	0	0	0	0	0
5	-83.6968	38.3701	Kentucky	Fleming	0	0	0	0	0	0	0
2071	-86.9815	34.8101	Alabama	Limestone	0	0	0	0	0	0	0
2889	-73.5098	42.711	New York	Rensselaer	0	0	0	0	0	0	0
455	-92.8142	30.2676	Louisiana	Jefferson Davis Parish	0	0	0	0	0	0	0
287	-114.667	42.356	Idaho	Twin Falls	0	0	0	0	0	0	0
2490	-86.5892	35.1406	Tennessee	Lincoln	0	0	0	0	0	0	0
9	-84.278	37.7202	Kentucky	Madison	0	0	0	0	0	0	0
345	-86.9244	45.9192	Michigan	Delta	0	0	0	0	0	0	0
2950	-102.031	31.8691	Texas	Midland	0	0	0	0	0	0	0
2271	-99.2369	38.1813	Kansas	Pawnee	0	0	0	0	0	0	0
2013	-95.624	43.3786	Iowa	Osceola	0	0	0	0	0	0	0
3164	-112.554	34.5999	Arizona	Yavapai	0	0	0	0	0	0	0
1781	-82.4215	40.3988	Ohio	Knox	0	0	0	0	0	0	0
2075	-80.2397	36.4019	North Carolina	Stokes	0	0	0	0	0	0	0
797	-86.2977	36.1548	Tennessee	Wilson	0	0	0	0	0	0	0
2101	-88.5637	35.1756	Tennessee	McNairy	0	0	0	0	0	0	0
1140	-87.5733	37.7959	Kentucky	Henderson	0	0	0	0	0	0	0
715	-78.4742	41.0001	Pennsylvania	Clearfield	0	0	0	0	0	0	0
2483	-88.924	37.9922	Illinois	Franklin	0	0	0	0	0	0	0
1347	-96.1524	38.4562	Kansas	Lyon	0	0	0	0	0	0	0
3197	-88.3882	35.6542	Tennessee	Henderson	0	0	0	0	0	0	0
15	-87.072	38.7024	Indiana	Daviess	0	0	0	0	0	0	0
16	-86.1113	38.1951	Indiana	Harrison	0	0	0	0	0	0	0
247	-79.9531	32.8346	South Carolina	Charleston	0	0	0	0	0	0	0
18	-85.3932	31.8696	Alabama	Barbour	0	0	0	0	0	0	0
2172	-90.6778	40.4561	Illinois	McDonough	0	0	0	0	0	0	0
2960	-82.4794	28.8489	Florida	Citrus	0	0	0	0	0	0	0
598	-77.587	37.3785	Virginia	Chesterfield	0	0	0	0	0	0	0
701	-83.4211	38.1962	Kentucky	Rowan	0	0	0	0	0	0	0
1133	-75.9407	39.5712	Maryland	Cecil	0	0	0	0	0	0	0
1544	-84.5804	37.8721	Kentucky	Jessamine	0	0	0	0	0	0	0
1530	-71.2837	41.7174	Rhode Island	Bristol	0	0	0	0	0	0	0
577	-76.7264	39.9199	Pennsylvania	York	0	0	0	0	0	0	0
3060	-107.843	37.2866	Colorado	La Plata	0	0	0	0	0	0	0
739	-81.7113	28.7616	Florida	Lake	0	0	0	0	0	0	0
2610	-88.9036	40.1743	Illinois	De Witt	0	0	0	0	0	0	0
2033	-80.6194	40.0973	West Virginia	Ohio	0	0	0	0	0	0	0
1852	-93.2966	44.3542	Minnesota	Rice	0	0	0	0	0	0	0
762	-76.2067	36.3878	North Carolina	Camden	0	0	0	0	0	0	0
1028	-85.2266	29.9555	Florida	Gulf	0	0	0	0	0	0	0
25	-85.185	32.2885	Alabama	Russell	0	0	0	0	0	0	0
178	-80.5445	35.929	North Carolina	Davie	0	0	0	0	0	0	0
789	-84.2528	35.4426	Tennessee	Monroe	0	0	0	0	0	0	0
1312	-88.919	38.6496	Illinois	Marion	0	0	0	0	0	0	0
2949	-99.1101	29.3557	Texas	Medina	0	0	0	0	0	0	0
1747	-82.5983	41.1462	Ohio	Huron	0	0	0	0	0	0	0
3070	-89.503	34.7623	Mississippi	Marshall	0	0	0	0	0	0	0
190	-97.248	46.933	North Dakota	Cass	0	0	0	0	0	0	0
1332	-92.8689	40.7433	Iowa	Appanoose	0	0	0	0	0	0	0
954	-82.1348	37.7266	West Virginia	Mingo	0	0	0	0	0	0	0
1602	-83.9917	43.7081	Michigan	Bay	0	0	0	0	0	0	0
1641	-96.6539	41.5779	Nebraska	Dodge	0	0	0	0	0	0	0
57	-72.9321	41.4105	Connecticut	New Haven	0	0	0	0	0	0	0
1525	-90.2016	39.7156	Illinois	Morgan	0	0	0	0	0	0	0
1341	-91.5881	41.6715	Iowa	Johnson	0	0	0	0	0	0	0
572	-79.9054	35.3324	North Carolina	Montgomery	0	0	0	0	0	0	0
1180	-97.457	47.9219	North Dakota	Grand Forks	0	0	0	0	0	0	0
2550	-90.7963	30.0263	Louisiana	St. James	0	0	0	0	0	0	0
2510	-84.999	41.3974	Indiana	DeKalb	0	0	0	0	0	0	0
959	-71.1144	41.7972	Massachusetts	Bristol	0	0	0	0	0	0	0
2914	-103.708	41.8504	Nebraska	Scotts Bluff	0	0	0	0	0	0	0
2654	-96.5645	42.3911	Nebraska	Dakota	0	0	0	0	0	0	0
242	-80.223	39.8538	Pennsylvania	Greene	0	0	0	0	0	0	0
1878	-83.5265	31.4574	Georgia	Tift	0	0	0	0	0	0	0
424	-111.347	47.308	Montana	Cascade	0	0	0	0	0	0	0
1829	-106.809	34.7153	New Mexico	Valencia	0	0	0	0	0	0	0
43	-123.876	40.6993	California	Humboldt	0	0	0	0	0	0	0
279	-82.5678	32.4039	Georgia	Treutlen	0	0	0	0	0	0	0
730	-81.6001	34.2898	South Carolina	Newberry	0	0	0	0	0	0	0
41	-121.927	37.9191	California	Contra Costa	0	0	0	0	0	0	0
359	-89.9921	34.8755	Mississippi	DeSoto	0	0	0	0	0	0	0
1277	-83.5607	33.0251	Georgia	Jones	0	0	0	0	0	0	0
3226	-96.1068	33.5938	Texas	Fannin	0	0	0	0	0	0	0
48	-122.329	37.4228	California	San Mateo	0	0	0	0	0	0	0
2519	-82.6874	38.3595	Kentucky	Boyd	0	0	0	0	0	0	0
50	-121.351	39.269	California	Yuba	0	0	0	0	0	0	0
1674	-93.5614	41.3345	Iowa	Warren	0	0	0	0	0	0	0
559	-78.5636	34.6146	North Carolina	Bladen	0	0	0	0	0	0	0
543	-90.3012	33.5506	Mississippi	Leflore	0	0	0	0	0	0	0
260	-82.1275	36.2928	Tennessee	Carter	0	0	0	0	0	0	0
1194	-110.847	31.5261	Arizona	Santa Cruz	0	0	0	0	0	0	0
1686	-93.194	29.8754	Louisiana	Cameron	0	0	0	0	0	0	0
2252	-72.2512	42.9194	New Hampshire	Cheshire	0	0	0	0	0	0	0
367	-89.6846	37.3841	Missouri	Cape Girardeau	0	0	0	0	0	0	0
822	-96.4725	32.0469	Texas	Navarro	0	0	0	0	0	0	0
238	-118.009	45.3103	Oregon	Union	0	0	0	0	0	0	0
1499	-96.7905	44.3697	South Dakota	Brookings	0	0	0	0	0	0	0
711	-123.166	43.2797	Oregon	Douglas	0	0	0	0	0	0	0
289	-89.4224	38.6065	Illinois	Clinton	0	0	0	0	0	0	0
575	-75.0339	41.332	Pennsylvania	Pike	0	0	0	0	0	0	0
2346	-88.0615	42.7476	Wisconsin	Racine	0	0	0	0	0	0	0
1951	-105.522	39.8575	Colorado	Gilpin	0	0	0	0	0	0	0
649	-92.0059	30.5988	Louisiana	St. Landry	0	0	0	0	0	0	0
1865	-84.4762	34.244	Georgia	Cherokee	0	0	0	0	0	0	0
2983	-77.9558	38.486	Virginia	Culpeper	0	0	0	0	0	0	0
2516	-76.4736	42.452	New York	Tompkins	0	0	0	0	0	0	0
2760	-85.9409	31.8027	Alabama	Pike	0	0	0	0	0	0	0
976	-81.1633	36.2062	North Carolina	Wilkes	0	0	0	0	0	0	0
319	-120.68	47.1243	Washington	Kittitas	0	0	0	0	0	0	0
262	-84.9325	36.3805	Tennessee	Fentress	0	0	0	0	0	0	0
187	-79.4806	34.8409	North Carolina	Scotland	0	0	0	0	0	0	0
1862	-87.2722	38.0922	Indiana	Warrick	0	0	0	0	0	0	0
823	-94.83	30.7927	Texas	Polk	0	0	0	0	0	0	0
689	-84.0056	37.4198	Kentucky	Jackson	0	0	0	0	0	0	0
1705	-81.5324	41.126	Ohio	Summit	0	0	0	0	0	0	0
3088	-93.1889	36.9696	Missouri	Christian	0	0	0	0	0	0	0
2104	-100.27	35.4012	Texas	Wheeler	0	0	0	0	0	0	0
3152	-76.6586	41.0278	Pennsylvania	Montour	0	0	0	0	0	0	0
168	-75.4357	43.2417	New York	Oneida	0	0	0	0	0	0	0
2413	-102.824	44.0038	South Dakota	Pennington	0	0	0	0	0	0	0
1454	-92.2304	44.2843	Minnesota	Wabasha	0	0	0	0	0	0	0
668	-82.4253	28.5537	Florida	Hernando	0	0	0	0	0	0	0
1183	-83.9372	35.9933	Tennessee	Knox	0	0	0	0	0	0	0
2235	-96.2879	32.5994	Texas	Kaufman	0	0	0	0	0	0	0
1785	-95.7483	34.9239	Oklahoma	Pittsburg	0	0	0	0	0	0	0
2221	-108.88	41.6595	Wyoming	Sweetwater	0	0	0	0	0	0	0
2744	-89.4886	30.416	Mississippi	Hancock	0	0	0	0	0	0	0
712	-121.168	45.16	Oregon	Wasco	0	0	0	0	0	0	0
1837	-89.1488	36.3582	Tennessee	Obion	0	0	0	0	0	0	0
2776	-123.308	45.2326	Oregon	Yamhill	0	0	0	0	0	0	0
788	-86.7651	35.4689	Tennessee	Marshall	0	0	0	0	0	0	0
1295	-111.659	43.7841	Idaho	Madison	0	0	0	0	0	0	0
2829	-97.8917	42.6367	Nebraska	Knox	0	0	0	0	0	0	0
233	-121.65	42.6864	Oregon	Klamath	0	0	0	0	0	0	0
91	-116.709	43.6251	Idaho	Canyon	0	0	0	0	0	0	0
376	-86.117	40.4837	Indiana	Howard	0	0	0	0	0	0	0
2774	-81.2374	41.6966	Ohio	Lake	0	0	0	0	0	0	0
1547	-97.9825	35.5425	Oklahoma	Canadian	0	0	0	0	0	0	0
365	-90.4065	36.7164	Missouri	Butler	0	0	0	0	0	0	0
2645	-123.413	44.9035	Oregon	Polk	0	0	0	0	0	0	0
426	-111.171	45.5405	Montana	Gallatin	0	0	0	0	0	0	0
2540	-85.9334	36.9654	Kentucky	Barren	0	0	0	0	0	0	0
1054	-84.523	35.8478	Tennessee	Roane	0	0	0	0	0	0	0
141	-91.6084	30.1291	Louisiana	St. Martin	0	0	0	0	0	0	0
2826	-85.7977	32.8624	Alabama	Tallapoosa	0	0	0	0	0	0	0
2512	-76.76	42.1412	New York	Chemung	0	0	0	0	0	0	0
691	-84.1178	37.1106	Kentucky	Laurel	0	0	0	0	0	0	0
2601	-86.4686	40.0508	Indiana	Boone	0	0	0	0	0	0	0
1863	-89.5133	40.5075	Illinois	Tazewell	0	0	0	0	0	0	0
2245	-117.404	47.6207	Washington	Spokane	0	0	0	0	0	0	0
1066	-106.879	44.79	Wyoming	Sheridan	0	0	0	0	0	0	0
1840	-85.6593	38.1872	Kentucky	Jefferson	0	0	0	0	0	0	0
699	-83.2215	37.2443	Kentucky	Perry	0	0	0	0	0	0	0
60	-82.6217	30.2242	Florida	Columbia	0	0	0	0	0	0	0
1050	-90.4257	29.5662	Louisiana	Lafourche	0	0	0	0	0	0	0
718	-79.6473	39.9199	Pennsylvania	Fayette	0	0	0	0	0	0	0
349	-82.6805	42.934	Michigan	St. Clair	0	0	0	0	0	0	0
746	-91.5444	40.9879	Iowa	Henry	0	0	0	0	0	0	0
748	-83.7147	37.1598	Kentucky	Clay	0	0	0	0	0	0	0
225	-113.082	41.521	Utah	Box Elder	0	0	0	0	0	0	0
2706	-96.523	39.7835	Kansas	Marshall	0	0	0	0	0	0	0
1270	-80.4719	27.3773	Florida	St. Lucie	0	0	0	0	0	0	0
428	-112.391	47.1225	Montana	Lewis and Clark	0	0	0	0	0	0	0
461	-120.404	35.3871	California	San Luis Obispo	0.1	0	0.1	0	0	0	0
344	-71.3918	42.4856	Massachusetts	Middlesex	0.0512821	0	0.102564	0.0512821	0	0	0
2520	-80.4872	26.1523	Florida	Broward	0.0357143	0.0714286	0.107143	0	0	0	0
2661	-75.5921	40.6126	Pennsylvania	Lehigh	0	0	0.125	0	0	0.125	0
3163	-86.8985	35.8938	Tennessee	Williamson	0.142857	0	0.142857	0	0	0	0
1411	-76.3171	39.5611	Maryland	Harford	0.166667	0	0.166667	0	0	0	0
26	-86.6608	33.2643	Alabama	Shelby	0	0	0.166667	0.166667	0	0	0
441	-71.1254	42.9875	New Hampshire	Rockingham	0	0	0.166667	0.166667	0	0	0
917	-73.5863	40.7327	New York	Nassau	0.142857	0	0.178571	0	0	0.0357143	0
194	-81.6587	41.4245	Ohio	Cuyahoga	0	0.2	0.2	0	0	0	0
2226	-87.3821	41.4171	Indiana	Lake	0	0.1	0.2	0	0.1	0	0
1413	-70.9521	42.6731	Massachusetts	Essex	0.1	0	0.2	0.1	0	0	0
460	-116.735	33.0341	California	San Diego	0.0833333	0	0.208333	0	0.125	0	0
449	-74.2809	39.8851	New Jersey	Ocean	0.238095	0	0.238095	0	0	0	0
2629	-83.8389	42.2533	Michigan	Washtenaw	0	0.25	0.25	0	0	0	0
999	-71.6226	41.4698	Rhode Island	Washington	0.25	0	0.25	0	0	0	0
3035	-93.0655	44.672	Minnesota	Dakota	0.25	0	0.25	0	0	0	0
1125	-71.58	41.8721	Rhode Island	Providence	0.25	0	0.25	0	0	0	0
1434	-77.481	38.703	Virginia	Prince William	0	0	0.25	0.25	0	0	0
3127	-93.2466	45.2733	Minnesota	Anoka	0	0	0.25	0.25	0	0	0
839	-85.1648	35.1808	Tennessee	Hamilton	0	0	0.25	0.25	0	0	0
3168	-85.5493	43.0322	Michigan	Kent	0	0.285714	0.285714	0	0	0	0
38	-121.889	37.6468	California	Alameda	0	0	0.285714	0	0.285714	0	0
717	-75.399	39.9167	Pennsylvania	Delaware	0.222222	0	0.333333	0.111111	0	0	0
1532	-80.7763	41.0147	Ohio	Mahoning	0.333333	0	0.333333	0	0	0	0
69	-86.1697	30.6436	Florida	Walton	0	0.333333	0.333333	0	0	0	0
1094	-77.3745	35.5933	North Carolina	Pitt	0	0.333333	0.333333	0	0	0	0
1037	-121.805	47.4903	Washington	King	0.0689655	0.0689655	0.344828	0.0689655	0.0689655	0.0689655	0
45	-118.225	34.3208	California	Los Angeles	0.123595	0.235955	0.359551	0	0	0	0
2995	-82.0567	29.2102	Florida	Marion	0	0.181818	0.363636	0	0.181818	0	0
2025	-93.0996	45.0171	Minnesota	Ramsey	0.181818	0	0.363636	0	0.181818	0	0
157	-74.4118	40.4392	New Jersey	Middlesex	0.272727	0	0.363636	0.0909091	0	0	0
155	-74.9599	39.8036	New Jersey	Camden	0.0909091	0.0909091	0.363636	0	0	0.181818	0
616	-122.105	47.0241	Washington	Pierce	0.307692	0	0.384615	0.0769231	0	0	0
11	-85.4657	37.8051	Kentucky	Nelson	0.4	0	0.4	0	0	0	0
987	-74.3007	41.0344	New Jersey	Passaic	0.333333	0	0.416667	0	0	0.0833333	0
3029	-121.344	38.4493	California	Sacramento	0.142857	0.0952381	0.476191	0.047619	0.190476	0	0
774	-81.9908	34.9312	South Carolina	Spartanburg	0.25	0	0.5	0.25	0	0	0
2051	-84.284	33.2608	Georgia	Spalding	0	0	0.5	0.5	0	0	0
2173	-88.8474	40.4909	Illinois	McLean	0.5	0	0.5	0	0	0	0
1234	-84.1542	33.453	Georgia	Henry	0	0	0.5	0.5	0	0	0
186	-77.9863	35.9672	North Carolina	Nash	0	0.5	0.5	0	0	0	0
3080	-79.1207	36.0612	North Carolina	Orange	0.5	0	0.5	0	0	0	0
1135	-88.8233	42.323	Illinois	Boone	0	0	0.5	0	0.5	0	0
2778	-80.4314	27.0775	Florida	Martin	0.0909091	0.181818	0.545455	0	0.181818	0.0909091	0
2618	-97.407	35.5515	Oklahoma	Oklahoma	0.285714	0	0.571429	0	0.285714	0	0
1214	-121.271	37.9348	California	San Joaquin	0.285714	0.285714	0.571429	0	0	0	0
2798	-111.79	32.0974	Arizona	Pima	0	0.4	0.6	0	0.2	0	0
465	-118.8	36.2202	California	Tulare	0	0.25	0.625	0.125	0.25	0	0
21	-86.1492	32.5966	Alabama	Elmore	0	0	0.666667	0.666667	0	0	0
512	-80.5623	25.615	Florida	Miami-Dade	0	0.454545	0.727273	0.272727	0	0	0
442	-71.0288	43.2969	New Hampshire	Strafford	0.25	0.25	0.75	0.25	0	0	0
445	-75.1414	39.7173	New Jersey	Gloucester	0	0	0.8	0	0	0.8	0
272	-72.6314	42.135	Massachusetts	Hampden	0.25	0.25	0.875	0.125	0.25	0	0
2268	-99.9959	44.3889	South Dakota	Hughes	0	0	1	0	1	0	0
804	-96.6017	28.5066	Texas	Calhoun	1	0	1	0	0	0	0
3001	-77.885	34.2329	North Carolina	New Hanover	0	0	1	1	0	0	0
2954	-88.231	43.3685	Wisconsin	Washington	1	0	1	0	0	0	0
405	-70.7145	43.4783	Maine	York	0	0.6	1	0	0.4	0	0
1622	-82.3169	38.8247	Ohio	Gallia	1	0	1	0	0	0	0
2781	-71.716	42.9153	New Hampshire	Hillsborough	1	0	1	0	0	0	0
1374	-98.7562	38.4789	Kansas	Barton	0	0	1	0	1	0	0
2070	-87.654	34.9015	Alabama	Lauderdale	0.333333	0.666667	1	0	0	0	0
156	-74.2469	40.7873	New Jersey	Essex	0.785714	0	1	0.214286	0	0	0
2595	-90.2133	40.9319	Illinois	Knox	1	0	1	0	0	0	0
1225	-81.9599	36.7245	Virginia	Washington	1	0	1	0	0	0	0
1197	-86.8528	34.4534	Alabama	Morgan	0.25	0.5	1	0.25	0	0	0
2681	-103.413	32.7921	New Mexico	Lea	0	0	1	1	0	0	0
1403	-82.2417	38.4203	West Virginia	Cabell	0.666667	0.333333	1	0	0	0	0
3093	-84.1059	40.7715	Ohio	Allen	0	1	1	0	0	0	0
2443	-82.3931	28.3091	Florida	Pasco	0.166667	0.333333	1	0.166667	0.333333	0	0
1191	-86.7188	32.8479	Alabama	Chilton	0.5	0	1	0.5	0	0	0
893	-79.1716	35.4754	North Carolina	Lee	0	0	1	1	0	0	0
487	-112.491	33.3488	Arizona	Maricopa	0.275862	0.344828	1.17241	0.206897	0.344828	0	0
3057	-121.601	39.6669	California	Butte	0	0.75	1.25	0	0.5	0	0
458	-117.761	33.703	California	Orange	0.466667	0.8	1.3	0.0333333	0	0	0
3216	-115.994	33.7437	California	Riverside	0.565217	0.26087	1.30435	0.391304	0.0869565	0	0
732	-87.8049	34.7005	Alabama	Colbert	0.666667	0.666667	1.33333	0	0	0	0
2732	-84.2906	39.7546	Ohio	Montgomery	0.111111	0.666667	1.44444	0.111111	0.555556	0	0
17	-86.6428	32.535	Alabama	Autauga	0	0	1.5	1.5	0	0	0
996	-78.6503	35.7902	North Carolina	Wake	0.333333	0	1.5	0.833333	0.333333	0	0
2946	-91.1151	43.9065	Wisconsin	La Crosse	0	1	1.5	0	0.5	0	0
476	-86.3067	34.367	Alabama	Marshall	0.6	0	1.6	1	0	0	0
443	-74.6609	39.4777	New Jersey	Atlantic	0.583333	0.416667	1.66667	0.0833333	0.583333	0	0
922	-76.7794	40.4154	Pennsylvania	Dauphin	0.333333	0.333333	1.66667	0.333333	0.333333	0.333333	0
553	-72.8448	40.8686	New York	Suffolk	0	0.777778	1.77778	0.444444	0.555556	0	0
3002	-80.2509	35.312	North Carolina	Stanly	0	0	2	2	0	0	0
1338	-89.6621	42.3516	Illinois	Stephenson	1	1	2	0	0	0	0
2673	-94.9376	47.9737	Minnesota	Beltrami	0	1	2	0	1	0	0
728	-86.8675	34.132	Alabama	Cullman	0.75	1	2	0.25	0	0	0
2325	-79.7888	36.0795	North Carolina	Guilford	0	1.5	2	0	0.5	0	0
1268	-81.1106	25.3156	Florida	Monroe	0	2	2	0	0	0	0
1473	-89.5218	45.7056	Wisconsin	Oneida	0	0	2	0	2	0	0
2296	-84.3603	38.6956	Kentucky	Pendleton	0	2	2	0	0	0	0
991	-74.3056	41.4022	New York	Orange	0.5	0.5	2	0.5	0.5	0	0
281	-84.9672	34.8055	Georgia	Whitfield	1	0	2	0	0	0	1
165	-75.9208	44.0494	New York	Jefferson	0.666667	0	2	0.666667	0.666667	0	0
1009	-78.8276	35.0486	North Carolina	Cumberland	0	0	2	2	0	0	0
271	-70.2914	41.7241	Massachusetts	Barnstable	0.266667	0.6	2.13333	0.6	0.6	0.0666667	0
734	-110.812	33.7998	Arizona	Gila	2.33333	0	2.33333	0	0	0	0
1091	-78.2377	34.071	North Carolina	Brunswick	0.333333	0	2.33333	2	0	0	0
1226	-78.0276	39.4641	West Virginia	Berkeley	0	1.5	3	0	1.5	0	0
1427	-99.8902	32.3015	Texas	Taylor	0	1	3	1	1	0	0
244	-75.3673	40.2108	Pennsylvania	Montgomery	0.75	0.875	3.125	0.375	0.875	0.125	0.125
1228	-75.1068	40.337	Pennsylvania	Bucks	1	0.722222	3.16667	0.611111	0.666667	0.166667	0
154	-74.0742	40.9596	New Jersey	Bergen	2.76923	0.384615	3.23077	0.0769231	0	0	0
664	-87.3626	30.6689	Florida	Escambia	0.5	0.833333	3.33333	1	1	0	0
2164	-85.3451	34.475	Georgia	Chattooga	2	0	4	2	0	0	0
894	-79.4815	35.3107	North Carolina	Moore	0.5	1	4	1.5	1	0	0
567	-78.8693	35.3685	North Carolina	Harnett	2	0	4.5	2.5	0	0	0
780	-75.6528	39.5769	Delaware	New Castle	1.75	0.5	4.75	1.875	0.5	0.125	0
3031	-87.3109	34.5217	Alabama	Lawrence	2	2	5	1	0	0	0
357	-92.8839	45.0387	Minnesota	Washington	1.75	1.5	5.5	1.25	1	0	0
497	-81.515	39.2111	West Virginia	Wood	4	0	6	1	1	0	0
397	-84.7479	34.7883	Georgia	Murray	2	4	6	0	0	0	0
2046	-85.2142	34.2632	Georgia	Floyd	2	2	8	2	0	0	2
1184	-85.9993	34.7794	Alabama	Jackson	2.5	1.5	8	3	0	0	1
2382	-74.3085	40.66	New Jersey	Union	6.66667	0.333333	8	0.333333	0.666667	0	0
2554	-84.876	34.5034	Georgia	Gordon	5	0	9	0	0	0	4
22	-86.0346	34.0453	Alabama	Etowah	4	2	9.66667	3.33333	0	0	0.333333
1931	-104.526	38.8321	Colorado	El Paso	5.2	4.5	20.6	4.8	5.7	0	0.4
37	-91.0276	36.3415
2796	-84.8908	45.521
2570	-79.6683	39.4694
949	-79.876	38.7749
2569	-91.5079	38.4409
366	-92.7662	38.0271
3076	-93.2878	38.2948
2207	-90.8774	37.9617
2308	-75.4488	43.7846
2603	-97.5685	41.1868
2924	-98.1923	47.9218
1805	-98.9918	41.9144
2691	-117.181	45.5799
2731	-85.7157	32.1005
3167	-86.227	39.196
2437	-86.2638	41.047
3177	-85.4175	41.3986
1495	-102.262	34.53
2672	-85.5056	41.1396
980	-95.8093	47.3253
467	-105.645	39.6893
2677	-110.111	48.6282
2267	-98.5209	41.5674
541	-90.4489	31.8693
1218	-99.0995	28.3451
1850	-92.3172	43.3568
2679	-81.189	26.9564
481	-87.3083	31.9893
904	-91.0456	30.8452
874	-78.5288	37.5721
1915	-95.1052	42.3863
892	-104.791	34.8633
890	-68.599	46.6589
706	-89.7346	45.3374
2542	-92.0767	39.7978
2548	-90.1067	31.55
624	-78.6142	39.3171
1629	-98.0226	40.8729
631	-79.565	39.1136
3133	-99.3091	38.5232
212	-98.5953	31.4952
2152	-85.6279	38.997
2175	-82.8938	30.71
2773	-103.471	36.4817
841	-107.995	44.5268
2638	-87.7268	38.7201
2474	-120.388	42.7935
2409	-83.6595	40.6615
1309	-88.0851	38.7123
2066	-95.674	46.9347
2523	-88.6135	35.4218
374	-85.325	40.4737
388	-83.1668	33.5788
161	-107.192	33.1305
2484	-111.208	43.7595
2485	-91.7332	33.9574
2632	-108.715	31.914
3153	-106.343	40.6664
1856	-87.7883	35.24
1254	-102.424	40.0029
2621	-90.3449	37.4781
3082	-102.358	40.5937
3195	-85.3373	38.6129
889	-92.3747	32.8319
602	-79.5685	38.3623
2755	-89.7853	36.2114
591	-72.5863	43.58
89	-113.172	43.7229
1302	-86.8034	38.7081
2609	-88.2402	39.2733
2417	-103.759	42.4876
1238	-91.48	36.1612
590	-72.3769	44.0057
2343	-89.9201	33.4485
23	-87.6293	32.7627
667	-82.9481	30.4964
2320	-89.8236	31.5699
2498	-92.3178	43.0601
1934	-95.156	41.0301
534	-96.3683	48.3581
340	-75.8316	38.8716
2276	-99.4046	40.1765
704	-88.3981	45.8485
2658	-105.507	42.9724
2589	-100.394	40.5299
2587	-99.6676	36.7887
2803	-102.334	41.1115
2583	-99.3124	37.8878
380	-111.888	37.2851
1900	-91.9135	36.0949
1424	-98.8651	36.7669
113	-92.1474	40.4528
2287	-96.1346	40.6485
927	-84.6492	36.135
2429	-97.7873	43.6747
105	-97.6344	31.9003
2143	-82.7349	38.0679
1806	-98.7838	42.4557
738	-85.1972	30.406
1110	-78.5565	38.0228
1297	-84.7541	31.7627
764	-119.007	44.4916
2707	-94.0153	41.3306
1517	-93.6299	45.9379
1223	-77.0886	37.7066
1383	-82.6293	36.9326
1601	-78.2449	37.5122
3151	-102.476	45.4905
1784	-92.4988	36.9326
2528	-95.3069	37.5585
2533	-92.886	38.4237
2526	-96.6498	38.6874
3008	-86.0616	35.8087
2910	-83.7375	34.9167
2536	-74.1228	42.2766
1448	-100.556	41.9137
1586	-99.0047	44.5477
439	-117.038	39.9337
2702	-79.4087	36.5832
2100	-89.8251	38.052
1587	-103.496	45.5803
2708	-94.6789	42.7342
2359	-89.2485	33.3473
2937	-92.3676	45.8627
1174	-105.63	45.395
2313	-104.14	30.7153
2341	-109.941	45.814
1349	-92.8684	41.0296
2728	-95.1506	43.3779
1107	-97.1659	28.3253
2133	-87.8703	46.009
370	-89.8022	40.0274
1967	-98.2096	39.3934
2893	-99.2461	29.7471
2347	-90.1732	33.9504
434	-112.241	47.837
2575	-92.4097	40.7478
2746	-100.46	39.7847
1294	-112.311	43.8201
2908	-90.4297	43.3757
2049	-86.6475	41.281
1151	-83.9177	45.3402
2757	-96.0001	45.5861
2599	-97.1327	31.9908
2765	-90.612	44.7347
1956	-92.0008	39.4955
1795	-95.1813	44.0072
1823	-92.1165	32.0923
2190	-83.4922	33.5908
1471	-99.8223	29.8319
932	-81.9821	31.1969
2736	-92.7412	46.1207
1053	-88.5304	46.2087
1958	-87.8382	36.501
830	-100.69	43.9605
658	-106.383	37.5825
2788	-94.405	39.8933
814	-100.778	33.1814
2876	-80.5771	40.2741
1193	-85.5186	33.6746
2794	-92.9958	32.8226
584	-95.988	30.0109
2373	-93.8566	37.7238
1099	-87.7756	36.0408
3150	-81.083	39.7274
164	-74.9625	43.4197
2696	-82.0008	33.0611
127	-83.6831	37.4192
1187	-95.9854	30.5434
241	-77.6381	41.234
1758	-98.768	39.3504
2904	-101.355	36.2775
394	-82.451	33.7936
2820	-97.597	40.8727
2821	-72.2222	43.3615
2503	-85.5439	36.5511
2061	-90.9249	40.818
2522	-96.2141	42.7378
2450	-98.9922	35.2904
2831	-123.425	46.2919
2502	-98.5046	46.1101
2973	-103.715	41.1977
2952	-81.2248	36.6566
2972	-101.74	41.9148
2282	-99.3478	31.1988
1464	-97.0865	41.5741
1449	-96.9357	31.2533
969	-112.094	46.1484
2611	-97.1527	38.8665
2324	-88.6439	30.8625
2011	-92.7889	43.0598
2869	-100.814	35.8386
3021	-101.666	44.9804
100	-98.1365	37.5589
2435	-98.2369	47.4572
844	-109.915	42.7669
2582	-95.2934	38.2142
2476	-98.8324	32.3272
1039	-120.516	39.5804
172	-73.4307	43.3137
254	-102.717	44.5669
2883	-101.432	32.7437
907	-76.0397	39.2545
2885	-88.7704	45.6673
1090	-75.6117	42.4935
2888	-91.1714	39.3438
1365	-94.2441	40.7352
1767	-101.056	39.351
1989	-90.7505	39.9619
331	-91.2041	34.6779
3075	-94.8018	39.9835
121	-112.936	46.8563
1835	-101.076	39.7852
2109	-80.4218	38.4946
311	-81.5606	37.125
109	-93.8502	37.432
2912	-96.7217	43.2789
2913	-98.0469	40.1763
2939	-91.5078	37.6066
1833	-99.347	39.7846
2925	-97.6305	46.1077
88	-115.73	43.9891
119	-111.92	45.3006
596	-77.347	38.0267
807	-104.517	31.4471
1243	-92.9313	34.9473
115	-110.435	47.8805
2598	-100.305	29.9827
2988	-96.2455	37.1501
2843	-90.8053	44.3192
756	-88.0974	37.3528
644	-97.5518	48.7675
1415	-98.5355	46.4569
1394	-98.0914	44.0234
1116	-78.8579	39.0075
977	-98.9243	34.3729
1468	-112.351	44.2839
1890	-76.6144	39.3052
796	-85.4553	35.9264
1397	-95.3833	39.2358
2323	-84.9804	31.6263
1481	-118.968	43.0641
1263	-105.788	37.5729
1738	-85.0899	44.6846
1637	-93.7833	48.2453
2811	-73.1407	44.0309
3145	-98.4334	35.8753
1574	-85.4106	35.3712
824	-104.24	29.9997
1506	-98.3723	34.2901
1531	-101.3	33.6146
2718	-95.7401	37.8867
2652	-85.0114	40.1576
1868	-102.353	40.8762
2200	-99.7485	30.4867
2695	-95.5139	42.3869
1372	-93.7336	43.3773
2581	-117.545	46.4316
3205	-83.0806	33.8807
1569	-93.3208	37.9409
2636	-98.5	40.1765
3003	-96.9482	46.2646
1093	-77.6757	35.485
1257	-92.6997	35.9109
243	-77.4022	40.5309
1044	-85.8392	31.0951
2488	-99.2125	33.1775
680	-83.324	37.5216
2354	-101.32	38.0001
1063	-118.517	48.4703
601	-78.9367	36.7669
1291	-88.2306	37.7628
3058	-83.402	34.8818
2720	-99.841	48.7726
948	-94.145	31.7924
2580	-77.4752	37.5292
2368	-101.948	32.7426
334	-93.6563	34.1635
3050	-81.1407	32.7763
265	-87.4733	35.8032
3128	-96.6375	41.2264
1466	-84.194	31.2252
2204	-100.418	29.3501
210	-95.9958	31.2965
2127	-95.3791	47.5775
3071	-92.6961	39.1424
369	-87.8243	40.7472
2703	-93.7302	44.3714
2328	-90.8045	31.1745
3077	-79.864	36.6833
52	-107.863	38.8615
2460	-112.128	38.3367
3	-86.6817	37.2073
627	-82.0707	38.1754
3090	-83.2766	31.6023
3091	-101.658	48.719
2453	-98.5282	41.9149
1606	-99.1081	28.8678
945	-69.9589	45.5139
557	-81.5006	36.4345
2818	-99.4872	44.5474
3101	-77.5363	36.6947
3013	-96.1411	40.9097
355	-94.9471	44.7268
2150	-100.483	41.5665
126	-117.855	48.3991
224	-113.235	38.3569
2546	-74.4974	43.6611
2791	-94.4044	39.6016
2116	-106.585	44.0388
1757	-96.0139	39.7834
741	-83.4373	33.8349
488	-80.0029	39.1329
1721	-69.2845	45.8373
1537	-99.7606	28.8662
2838	-102.603	35.405
3061	-84.5331	32.6995
911	-96.4684	46.3571
3138	-92.148	40.1283
2392	-97.5985	45.7585
1293	-83.7987	32.1571
1209	-122.965	48.5782
2911	-85.0751	36.5584
3147	-95.2308	36.3018
286	-116.17	42.5815
1786	-95.3761	34.4162
2057	-88.2672	37.5182
1036	-78.2792	38.4136
1627	-97.2305	36.3886
2625	-89.2857	41.2045
3132	-97.0967	38.3588
1766	-103.55	35.1043
2306	-94.9694	46.5857
1772	-94.3483	36.6287
2424	-85.2154	30.7954
2682	-98.8828	47.4569
2050	-82.6111	33.2294
1881	-88.2175	39.7695
3115	-115.468	45.8441
2559	-100.833	48.7922
1904	-94.2068	43.2042
1727	-99.7261	41.3943
1692	-98.7856	39.7852
3196	-98.9525	40.1763
1212	-90.8479	34.4282
3181	-93.5685	40.4224
935	-87.3109	40.6062
678	-101.72	39.3514
1409	-99.7414	33.6062
1483	-88.6894	32.0414
1590	-99.2214	45.7663
1658	-93.9901	39.3525
2612	-99.9034	39.7844
1924	-83.594	44.6855
2971	-101.688	40.1762
1955	-95.1163	35.2248
2357	-107.272	46.2116
3200	-81.9227	36.0766
2500	-105.378	46.8606
3207	-88.4346	47.6279
3210	-75.6333	37.7643
1120	-90.1137	43.9245
1139	-84.4589	38.0424
2489	-91.4702	38.9415
266	-89.6314	35.761
582	-95.1354	31.0887
1303	-83.6241	31.7165
1808	-81.4555	39.766
571	-82.7057	35.858
1749	-81.0753	38.4627
1883	-94.2281	34.4859
2191	-95.6175	36.7984
1948	-84.9731	39.1451
1639	-95.564	39.8264
1002	-80.7802	33.6749
2370	-104.249	46.9652
1632	-87.739	33.7212
1813	-76.7076	37.2698
1709	-119.748	39.1512
2351	-123.712	45.4636
1272	-122.392	39.5982
2651	-83.6359	44.3559
3183	-83.2216	36.5235
[truncated: 1,109 more rows]
