# Supplementary material for: Peril in the Pipeline: Unraveling the threads of PFAS contamination in U.S. drinking water systems
Source: PLoS One. 2024 Apr 4;19(4):e0299789. doi: 10.1371/journal.pone.0299789 (PMC10994316; doi:10.1371/journal.pone.0299789)
Supplement: S2 Data — (XLSX) [file pone.0299789.s015.xlsx]

## Sheet: Sheet1
_ID	_X	_Y
1
1	-89.1814	37.0463
1	-89.1794	37.053
1	-89.1757	37.0621
1	-89.1719	37.0682
1	-89.1681	37.0742
1	-89.167	37.0754
1	-89.1545	37.0889
1	-89.1543	37.089
1	-89.1513	37.0905
1	-89.1498	37.0898
1	-89.1466	37.0907
1	-89.1413	37.0939
1	-89.1382	37.0969
1	-89.1358	37.1022
1	-89.1349	37.1033
1	-89.1251	37.1088
1	-89.122	37.1113
1	-89.121	37.1127
1	-89.1205	37.1135
1	-89.1156	37.1158
1	-89.1112	37.1191
1	-89.099	37.141
1	-89.0973	37.1447
1	-89.0967	37.1462
1	-89.0958	37.1504
1	-89.0929	37.1564
1	-89.0872	37.1646
1	-89.0865	37.1656
1	-89.0852	37.1668
1	-89.0762	37.1751
1	-89.0628	37.1852
1	-89.058	37.1888
1	-89.0437	37.2008
1	-89.0413	37.2029
1	-89.0376	37.2039
1	-89.03	37.2111
1	-89.014	37.2161
1	-89.0059	37.2212
1	-89.0085	37.2206
1	-89.001	37.2244
1	-88.9923	37.2265
1	-88.9833	37.2287
1	-88.9747	37.2297
1	-88.9724	37.2283
1	-88.9673	37.2269
1	-88.9503	37.2248
1	-88.9334	37.2252
1	-88.9187	37.1911
1	-88.8783	37.098
1	-88.8757	37.092
1	-88.8738	37.0876
1	-88.8701	37.079
1	-88.8692	37.0769
1	-88.8692	37.0768
1	-88.8691	37.0767
1	-88.8606	37.0569
1	-88.8479	37.0277
1	-88.8379	37.0054
1	-88.8217	36.9676
1	-88.816	36.9541
1	-88.8194	36.9538
1	-88.8203	36.9548
1	-88.8227	36.9537
1	-88.8261	36.9531
1	-88.8271	36.9511
1	-88.8303	36.9511
1	-88.8312	36.9489
1	-88.8342	36.9497
1	-88.8353	36.9505
1	-88.8357	36.9485
1	-88.8383	36.9482
1	-88.8402	36.9488
1	-88.842	36.9474
1	-88.8428	36.9492
1	-88.8446	36.9493
1	-88.8457	36.9474
1	-88.8468	36.9491
1	-88.8491	36.9513
1	-88.8508	36.9505
1	-88.8509	36.9517
1	-88.8522	36.9522
1	-88.8532	36.9511
1	-88.8569	36.9497
1	-88.8581	36.9514
1	-88.8597	36.9517
1	-88.8597	36.9504
1	-88.8627	36.9492
1	-88.8636	36.9505
1	-88.8666	36.9488
1	-88.8665	36.9478
1	-88.8694	36.9471
1	-88.8691	36.9459
1	-88.8716	36.9475
1	-88.8726	36.9475
1	-88.8744	36.9471
1	-88.8751	36.946
1	-88.8764	36.9467
1	-88.877	36.9456
1	-88.8793	36.9451
1	-88.8783	36.9443
1	-88.8809	36.9437
1	-88.8824	36.9445
1	-88.8838	36.9431
1	-88.8852	36.9428
1	-88.8864	36.9445
1	-88.8875	36.9429
1	-88.8872	36.9444
1	-88.8888	36.9454
1	-88.8903	36.9454
1	-88.8901	36.9439
1	-88.8913	36.9446
1	-88.8931	36.9443
1	-88.8943	36.9422
1	-88.8963	36.943
1	-88.8982	36.941
1	-88.9039	36.9398
1	-88.9051	36.9374
1	-88.9075	36.9399
1	-88.9095	36.9388
1	-88.91	36.9398
1	-88.9117	36.9403
1	-88.9122	36.9422
1	-88.9158	36.9425
1	-88.9172	36.9408
1	-88.9201	36.9394
1	-88.9211	36.9402
1	-88.9221	36.9389
1	-88.9237	36.9391
1	-88.9252	36.9384
1	-88.9277	36.9404
1	-88.9292	36.9369
1	-88.9338	36.9359
1	-88.9345	36.9365
1	-88.9354	36.9347
1	-88.9362	36.9353
1	-88.9397	36.9342
1	-88.9399	36.9316
1	-88.9417	36.9327
1	-88.9451	36.933
1	-88.9465	36.932
1	-88.9476	36.9332
1	-88.9489	36.9324
1	-88.9481	36.9313
1	-88.9513	36.9298
1	-88.9538	36.9308
1	-88.9537	36.9298
1	-88.9522	36.9296
1	-88.9526	36.9284
1	-88.9545	36.9291
1	-88.9574	36.9288
1	-88.9594	36.9309
1	-88.9606	36.9295
1	-88.9621	36.9296
1	-88.9612	36.9307
1	-88.9627	36.9309
1	-88.9659	36.9287
1	-88.9659	36.9272
1	-88.9675	36.9264
1	-88.9708	36.9268
1	-88.9724	36.9248
1	-88.9742	36.9249
1	-88.9788	36.9262
1	-88.9795	36.9249
1	-88.9811	36.9254
1	-88.9849	36.9222
1	-88.9872	36.9231
1	-88.9879	36.9211
1	-88.9896	36.9204
1	-88.9886	36.9199
1	-88.9908	36.9195
1	-88.9937	36.9206
1	-88.9961	36.92
1	-88.9988	36.9206
1	-88.9982	36.9215
1	-88.9986	36.9235
1	-89.0009	36.9247
1	-89.0038	36.9249
1	-89.006	36.9257
1	-89.0065	36.9275
1	-89.0084	36.9261
1	-89.0087	36.9244
1	-89.0102	36.9226
1	-89.0117	36.9238
1	-89.0104	36.9253
1	-89.0122	36.9267
1	-89.0113	36.9292
1	-89.0139	36.9304
1	-89.0145	36.9295
1	-89.0139	36.9278
1	-89.0156	36.927
1	-89.0203	36.9285
1	-89.0215	36.928
1	-89.0215	36.9265
1	-89.0232	36.9254
1	-89.0251	36.9257
1	-89.025	36.9241
1	-89.0264	36.9238
1	-89.0277	36.9259
1	-89.029	36.925
1	-89.0305	36.925
1	-89.0318	36.9269
1	-89.034	36.9267
1	-89.0353	36.9275
1	-89.0382	36.9272
1	-89.0399	36.9264
1	-89.0414	36.9268
1	-89.0425	36.9253
1	-89.0446	36.9251
1	-89.045	36.9266
1	-89.0472	36.9268
1	-89.0482	36.9254
1	-89.0495	36.9256
1	-89.048	36.9314
1	-89.0471	36.9325
1	-89.0504	36.9323
1	-89.0488	36.9337
1	-89.0486	36.9359
1	-89.0504	36.9361
1	-89.0522	36.9353
1	-89.0518	36.9382
1	-89.0543	36.9354
1	-89.0534	36.934
1	-89.0537	36.9329
1	-89.0549	36.9331
1	-89.0567	36.9348
1	-89.0586	36.9357
1	-89.0598	36.9343
1	-89.0607	36.9343
1	-89.0625	36.9357
1	-89.0644	36.9344
1	-89.0709	36.9321
1	-89.0705	36.931
1	-89.0666	36.93
1	-89.0641	36.9298
1	-89.0625	36.9281
1	-89.064	36.9274
1	-89.0649	36.9248
1	-89.0638	36.9232
1	-89.067	36.9209
1	-89.0688	36.9206
1	-89.0697	36.9215
1	-89.0709	36.9206
1	-89.0693	36.9197
1	-89.0689	36.918
1	-89.0697	36.9164
1	-89.0712	36.9156
1	-89.0732	36.916
1	-89.0745	36.9173
1	-89.0741	36.92
1	-89.0783	36.9208
1	-89.0794	36.9197
1	-89.079	36.9164
1	-89.0805	36.9155
1	-89.0812	36.9179
1	-89.0823	36.9198
1	-89.084	36.9213
1	-89.084	36.9225
1	-89.0815	36.9253
1	-89.0813	36.9269
1	-89.0872	36.9329
1	-89.0881	36.9357
1	-89.0874	36.9377
1	-89.0875	36.9393
1	-89.0902	36.9412
1	-89.0915	36.9443
1	-89.0922	36.945
1	-89.0944	36.9449
1	-89.0966	36.9434
1	-89.1008	36.944
1	-89.0988	36.9579
1	-89.099	36.9614
1	-89.0992	36.9626
1	-89.0996	36.9645
1	-89.1029	36.9697
1	-89.1095	36.9766
1	-89.115	36.9803
1	-89.1183	36.9819
1	-89.1251	36.9835
1	-89.1289	36.9833
1	-89.1327	36.9822
1	-89.1384	36.9851
1	-89.1481	36.9916
1	-89.1607	37.0001
1	-89.1664	37.0033
1	-89.1683	37.0052
1	-89.1705	37.0075
1	-89.1711	37.0081
1	-89.1736	37.0114
1	-89.179	37.0209
1	-89.1794	37.0223
1	-89.1806	37.0262
1	-89.1808	37.0268
1	-89.1825	37.0373
1	-89.1814	37.0463
2
2	-84.4427	38.2832
2	-84.4411	38.2837
2	-84.4374	38.2836
2	-84.4331	38.2803
2	-84.4302	38.2805
2	-84.429	38.2797
2	-84.4247	38.2811
2	-84.4216	38.2839
2	-84.4217	38.2856
2	-84.419	38.2873
2	-84.4151	38.2875
2	-84.4096	38.2855
2	-84.41	38.2848
2	-84.4055	38.2848
2	-84.4018	38.2838
2	-84.4006	38.2847
2	-84.3981	38.284
2	-84.3978	38.2827
2	-84.3965	38.2827
2	-84.3959	38.2837
2	-84.3934	38.2824
2	-84.3891	38.2826
2	-84.3876	38.2822
2	-84.3845	38.2791
2	-84.3806	38.2788
2	-84.379	38.2779
2	-84.3772	38.2792
2	-84.3749	38.2788
2	-84.3723	38.2795
2	-84.3715	38.2816
2	-84.3699	38.2816
2	-84.3678	38.2839
2	-84.366	38.2898
2	-84.3628	38.2948
2	-84.362	38.2957
2	-84.3599	38.296
2	-84.3581	38.2941
2	-84.3577	38.2927
2	-84.3588	38.2907
2	-84.357	38.2897
2	-84.3554	38.2882
2	-84.3506	38.2872
2	-84.3491	38.2862
2	-84.3449	38.285
2	-84.3414	38.2865
2	-84.3398	38.2878
2	-84.3367	38.2893
2	-84.3338	38.2888
2	-84.3334	38.2898
2	-84.3344	38.291
2	-84.3355	38.2909
2	-84.3386	38.2915
2	-84.3412	38.2928
2	-84.3425	38.295
2	-84.3412	38.2963
2	-84.3389	38.2965
2	-84.3365	38.2947
2	-84.3319	38.293
2	-84.3264	38.2943
2	-84.3231	38.2977
2	-84.3218	38.2977
2	-84.3206	38.296
2	-84.3192	38.296
2	-84.3174	38.2978
2	-84.3157	38.3019
2	-84.3123	38.3041
2	-84.3087	38.304
2	-84.3068	38.305
2	-84.3048	38.305
2	-84.3054	38.3065
2	-84.3085	38.3078
2	-84.3101	38.3079
2	-84.3099	38.3114
2	-84.3085	38.3125
2	-84.3062	38.3131
2	-84.3036	38.3131
2	-84.3017	38.3114
2	-84.2978	38.3118
2	-84.2948	38.3089
2	-84.2941	38.309
2	-84.2934	38.3115
2	-84.2948	38.3143
2	-84.2975	38.3162
2	-84.2966	38.3177
2	-84.2934	38.3178
2	-84.2907	38.3167
2	-84.2899	38.3149
2	-84.2906	38.3127
2	-84.2874	38.3117
2	-84.2818	38.3125
2	-84.2802	38.3133
2	-84.2789	38.3153
2	-84.2645	38.3245
2	-84.1941	38.3717
2	-84.1663	38.3549
2	-84.1373	38.3117
2	-84.1356	38.3092
2	-84.1326	38.3045
2	-84.1307	38.3051
2	-84.1268	38.308
2	-84.1242	38.3068
2	-84.1255	38.3057
2	-84.1275	38.3056
2	-84.129	38.3047
2	-84.1291	38.3037
2	-84.1277	38.3005
2	-84.1302	38.2952
2	-84.1299	38.2946
2	-84.1272	38.2946
2	-84.1262	38.2964
2	-84.125	38.2966
2	-84.1184	38.2949
2	-84.1172	38.2931
2	-84.1184	38.2906
2	-84.1177	38.289
2	-84.1167	38.2883
2	-84.1135	38.2879
2	-84.1095	38.2864
2	-84.1056	38.2866
2	-84.1041	38.2857
2	-84.1051	38.2825
2	-84.1074	38.2814
2	-84.1096	38.2815
2	-84.1121	38.2855
2	-84.1144	38.2861
2	-84.1146	38.2846
2	-84.1138	38.2832
2	-84.1114	38.2809
2	-84.1112	38.2794
2	-84.1134	38.2783
2	-84.1154	38.2791
2	-84.1202	38.2755
2	-84.1186	38.2725
2	-84.1174	38.2722
2	-84.1126	38.2729
2	-84.111	38.2748
2	-84.1092	38.275
2	-84.1073	38.2722
2	-84.1036	38.2699
2	-84.1016	38.2667
2	-84.1017	38.2639
2	-84.1041	38.2625
2	-84.1047	38.2608
2	-84.103	38.2588
2	-84.0989	38.259
2	-84.097	38.2587
2	-84.0953	38.259
2	-84.0926	38.2605
2	-84.0914	38.2641
2	-84.0917	38.265
2	-84.0957	38.2676
2	-84.0954	38.2684
2	-84.0921	38.2695
2	-84.0906	38.2706
2	-84.0898	38.2726
2	-84.089	38.273
2	-84.0852	38.2728
2	-84.0792	38.273
2	-84.0779	38.271
2	-84.0799	38.2698
2	-84.0834	38.2706
2	-84.0843	38.27
2	-84.0854	38.2661
2	-84.0838	38.265
2	-84.082	38.2651
2	-84.0795	38.2679
2	-84.0763	38.2689
2	-84.0734	38.2662
2	-84.074	38.2642
2	-84.0753	38.2637
2	-84.0785	38.2636
2	-84.0804	38.2592
2	-84.0801	38.2577
2	-84.0777	38.2562
2	-84.0731	38.2574
2	-84.0718	38.2571
2	-84.0689	38.2552
2	-84.0664	38.255
2	-84.0627	38.2557
2	-84.059	38.2571
2	-84.0572	38.2568
2	-84.0578	38.2521
2	-84.0577	38.2498
2	-84.0552	38.2475
2	-84.0545	38.2458
2	-84.0528	38.2442
2	-84.0526	38.2426
2	-84.0541	38.2422
2	-84.057	38.2429
2	-84.0567	38.2423
2	-84.0531	38.2395
2	-84.0545	38.2386
2	-84.0584	38.2379
2	-84.0622	38.2366
2	-84.0627	38.2352
2	-84.0614	38.2341
2	-84.0594	38.2335
2	-84.0552	38.231
2	-84.0527	38.2302
2	-84.0511	38.229
2	-84.0483	38.2278
2	-84.0454	38.2256
2	-84.0377	38.2228
2	-84.034	38.2237
2	-84.0325	38.2231
2	-84.0315	38.221
2	-84.028	38.2193
2	-84.0275	38.218
2	-84.0297	38.2151
2	-84.0289	38.2141
2	-84.027	38.2141
2	-84.0237	38.2149
2	-84.0188	38.2166
2	-84.013	38.2175
2	-84.012	38.2204
2	-84.01	38.2216
2	-84.0062	38.2228
2	-84.0046	38.2241
2	-84.0027	38.2226
2	-84.0032	38.2212
2	-84.0059	38.221
2	-84.0081	38.2198
2	-84.0069	38.2181
2	-84.0067	38.2151
2	-84.0036	38.2139
2	-84.001	38.2144
2	-84.0001	38.2165
2	-83.9977	38.2169
2	-83.9965	38.2163
2	-83.996	38.2147
2	-83.997	38.2134
2	-84.0004	38.2118
2	-84.0032	38.2118
2	-84.0045	38.2112
2	-84.0025	38.2101
2	-84.0008	38.2084
2	-83.9989	38.2075
2	-83.9943	38.2078
2	-83.9929	38.2068
2	-83.9946	38.205
2	-83.9942	38.2039
2	-83.9907	38.203
2	-83.989	38.2035
2	-83.9884	38.204
2	-83.9889	38.2057
2	-83.9904	38.2076
2	-83.9905	38.2093
2	-83.9897	38.2121
2	-83.9897	38.216
2	-83.9891	38.2188
2	-83.9884	38.22
2	-83.9873	38.2202
2	-83.9822	38.2198
2	-83.9774	38.22
2	-83.9759	38.2186
2	-83.976	38.2169
2	-83.9772	38.215
2	-83.9795	38.2131
2	-83.9789	38.2093
2	-83.979	38.2078
2	-83.9753	38.2083
2	-83.9734	38.2102
2	-83.9701	38.2099
2	-83.9693	38.2093
2	-83.9703	38.2072
2	-83.9698	38.2042
2	-83.9706	38.2029
2	-83.9732	38.2019
2	-83.9731	38.1991
2	-83.975	38.1964
2	-83.976	38.1964
2	-83.9768	38.1983
2	-83.9781	38.1982
2	-83.9835	38.1952
2	-83.9837	38.1945
2	-83.982	38.1929
2	-83.9779	38.1921
2	-83.9902	38.1751
2	-84.0265	38.1524
2	-84.0321	38.1486
2	-84.0358	38.1473
2	-84.0394	38.1455
2	-84.0425	38.1414
2	-84.0461	38.1395
2	-84.0495	38.1372
2	-84.0566	38.1346
2	-84.0601	38.1339
2	-84.0661	38.129
2	-84.0674	38.1267
2	-84.0701	38.1238
2	-84.0805	38.1151
2	-84.1464	38.0998
2	-84.1871	38.0903
2	-84.2865	38.067
2	-84.2844	38.0692
2	-84.2845	38.0703
2	-84.2864	38.071
2	-84.2878	38.0732
2	-84.2873	38.0756
2	-84.2903	38.0765
2	-84.2929	38.0779
2	-84.293	38.08
2	-84.295	38.081
2	-84.298	38.08
2	-84.3	38.0824
2	-84.3016	38.083
2	-84.3026	38.0844
2	-84.3039	38.0846
2	-84.3048	38.0857
2	-84.3063	38.0843
2	-84.3075	38.0843
2	-84.3085	38.0865
2	-84.3117	38.0868
2	-84.3119	38.089
2	-84.3135	38.0899
2	-84.3144	38.093
2	-84.3152	38.0932
2	-84.3164	38.093
2	-84.3181	38.0929
2	-84.3196	38.0914
2	-84.3204	38.0891
2	-84.3221	38.0879
2	-84.3234	38.0878
2	-84.3246	38.0862
2	-84.327	38.0847
2	-84.3295	38.0851
2	-84.331	38.0862
2	-84.3341	38.0864
2	-84.3346	38.0874
2	-84.3382	38.0886
2	-84.3385	38.0896
2	-84.3422	38.0911
2	-84.3436	38.091
2	-84.3446	38.0949
2	-84.3492	38.095
2	-84.3491	38.0967
2	-84.3505	38.0975
2	-84.3523	38.0974
2	-84.3546	38.0984
2	-84.3558	38.0978
2	-84.3606	38.0987
2	-84.3617	38.101
2	-84.3634	38.1004
2	-84.3662	38.1021
2	-84.3673	38.1033
2	-84.3673	38.1046
2	-84.3701	38.1052
2	-84.3694	38.1073
2	-84.3699	38.109
2	-84.3746	38.1103
2	-84.3765	38.11
2	-84.3781	38.1114
2	-84.3794	38.1111
2	-84.3806	38.1125
2	-84.3809	38.1135
2	-84.3799	38.1151
2	-84.3798	38.1166
2	-84.3775	38.1179
2	-84.377	38.1194
2	-84.3778	38.1213
2	-84.3767	38.1224
2	-84.3745	38.1229
2	-84.3727	38.1241
2	-84.3704	38.1244
2	-84.3686	38.1259
2	-84.3679	38.1276
2	-84.3682	38.129
2	-84.3674	38.13
2	-84.3678	38.1326
2	-84.3685	38.1337
2	-84.3685	38.1361
2	-84.3699	38.1377
2	-84.3696	38.139
2	-84.3705	38.1403
2	-84.3694	38.1433
2	-84.3697	38.1461
2	-84.3711	38.1503
2	-84.37	38.1534
2	-84.3716	38.1541
2	-84.3719	38.1562
2	-84.3738	38.1576
2	-84.3738	38.1604
2	-84.3725	38.1625
2	-84.3688	38.1619
2	-84.3671	38.1641
2	-84.3631	38.1669
2	-84.364	38.1691
2	-84.363	38.1709
2	-84.3602	38.1714
2	-84.3589	38.1723
2	-84.3591	38.1737
2	-84.3578	38.1748
2	-84.3571	38.1766
2	-84.3551	38.178
2	-84.3574	38.1796
2	-84.3581	38.1807
2	-84.3574	38.1822
2	-84.3582	38.1831
2	-84.3601	38.1838
2	-84.36	38.1854
2	-84.3578	38.1866
2	-84.3588	38.1892
2	-84.3585	38.1917
2	-84.3586	38.1948
2	-84.3603	38.1954
2	-84.3648	38.1959
2	-84.3671	38.1966
2	-84.3671	38.1985
2	-84.368	38.2003
2	-84.3706	38.2002
2	-84.3722	38.201
2	-84.3729	38.2023
2	-84.3743	38.2031
2	-84.3748	38.2055
2	-84.3727	38.2077
2	-84.3751	38.208
2	-84.3764	38.2105
2	-84.3785	38.2114
2	-84.3797	38.2113
2	-84.3812	38.21
2	-84.3871	38.2103
2	-84.3907	38.2084
2	-84.393	38.208
2	-84.3952	38.2064
2	-84.3972	38.2056
2	-84.3986	38.2061
2	-84.4008	38.2053
2	-84.4017	38.2061
2	-84.4018	38.2079
2	-84.4039	38.2089
2	-84.4059	38.209
2	-84.4095	38.2113
2	-84.413	38.2116
2	-84.4157	38.2137
2	-84.4179	38.2134
2	-84.4195	38.214
2	-84.4203	38.2155
2	-84.4223	38.2171
2	-84.4208	38.219
2	-84.4187	38.22
2	-84.4174	38.22
2	-84.4168	38.2212
2	-84.4171	38.2237
2	-84.4177	38.2255
2	-84.4177	38.228
2	-84.4182	38.2292
2	-84.4199	38.2298
2	-84.4214	38.2316
2	-84.4214	38.2336
2	-84.4234	38.2381
2	-84.4214	38.2401
2	-84.4233	38.2412
2	-84.4234	38.2428
2	-84.4227	38.2447
2	-84.4207	38.2467
2	-84.4217	38.2499
2	-84.4213	38.2528
2	-84.4224	38.2548
2	-84.4225	38.2566
2	-84.4234	38.2572
2	-84.4259	38.2569
2	-84.4267	38.2581
2	-84.4291	38.2596
2	-84.4308	38.26
2	-84.4323	38.2625
2	-84.4314	38.2635
2	-84.432	38.2647
2	-84.4344	38.2646
2	-84.4369	38.2663
2	-84.4363	38.2677
2	-84.437	38.2701
2	-84.4355	38.2707
2	-84.4367	38.2741
2	-84.4393	38.2739
2	-84.4394	38.2754
2	-84.4415	38.276
2	-84.4416	38.2774
2	-84.4425	38.2804
2	-84.4414	38.2813
2	-84.4412	38.2819
2	-84.4427	38.2832
3
3	-86.9449	37.0734
3	-86.9435	37.0748
3	-86.9429	37.0768
3	-86.9411	37.0773
3	-86.9408	37.0785
3	-86.9384	37.0777
3	-86.9371	37.0796
3	-86.9346	37.0785
3	-86.9278	37.079
3	-86.9245	37.0801
3	-86.9234	37.08
3	-86.9218	37.0782
3	-86.921	37.0782
3	-86.9192	37.0802
3	-86.9171	37.0809
3	-86.9157	37.0819
3	-86.9124	37.0834
3	-86.9096	37.0836
3	-86.9087	37.0856
3	-86.907	37.0851
3	-86.9055	37.084
3	-86.9047	37.0851
3	-86.9051	37.0875
3	-86.9037	37.0879
3	-86.9018	37.0869
3	-86.9001	37.087
3	-86.8983	37.0882
3	-86.8972	37.0873
3	-86.8953	37.0884
3	-86.8939	37.0885
3	-86.8953	37.0899
3	-86.8954	37.0914
3	-86.8973	37.0917
3	-86.8974	37.0951
3	-86.8978	37.0957
3	-86.8996	37.0949
3	-86.9001	37.0965
3	-86.8976	37.0986
3	-86.8963	37.0979
3	-86.8958	37.0989
3	-86.8989	37.1002
3	-86.9002	37.1003
3	-86.9004	37.0992
3	-86.9019	37.099
3	-86.9021	37.1001
3	-86.9001	37.1014
3	-86.898	37.1018
3	-86.8995	37.1044
3	-86.9017	37.103
3	-86.9026	37.1016
3	-86.904	37.1015
3	-86.9031	37.1046
3	-86.9009	37.105
3	-86.9011	37.1067
3	-86.8999	37.106
3	-86.8996	37.1072
3	-86.9011	37.1074
3	-86.905	37.1064
3	-86.9058	37.1073
3	-86.9041	37.1073
3	-86.9011	37.1088
3	-86.9004	37.1108
3	-86.9025	37.1111
3	-86.9023	37.1123
3	-86.8984	37.1119
3	-86.8965	37.1111
3	-86.8947	37.1119
3	-86.8934	37.1106
3	-86.8916	37.11
3	-86.8881	37.1101
3	-86.887	37.1115
3	-86.8854	37.1109
3	-86.8847	37.1097
3	-86.8818	37.1116
3	-86.8813	37.1127
3	-86.8832	37.1123
3	-86.8837	37.1138
3	-86.8868	37.113
3	-86.8881	37.1141
3	-86.8876	37.1151
3	-86.889	37.1155
3	-86.8901	37.1146
3	-86.8926	37.1148
3	-86.8928	37.1161
3	-86.8912	37.1164
3	-86.8914	37.1172
3	-86.8932	37.1176
3	-86.8953	37.1168
3	-86.8975	37.118
3	-86.8966	37.1199
3	-86.8987	37.1213
3	-86.9004	37.1214
3	-86.8998	37.1225
3	-86.9007	37.1233
3	-86.9005	37.125
3	-86.8984	37.1239
3	-86.897	37.1245
3	-86.8979	37.1259
3	-86.8999	37.1264
3	-86.8988	37.128
3	-86.8997	37.1295
3	-86.9012	37.1287
3	-86.9024	37.13
3	-86.899	37.13
3	-86.8972	37.131
3	-86.8979	37.1322
3	-86.8998	37.132
3	-86.901	37.1311
3	-86.9026	37.1331
3	-86.9004	37.1345
3	-86.9045	37.1343
3	-86.9052	37.1326
3	-86.9032	37.1321
3	-86.9038	37.131
3	-86.9065	37.1302
3	-86.9075	37.1265
3	-86.9131	37.1258
3	-86.9164	37.1259
3	-86.9164	37.1271
3	-86.9145	37.1275
3	-86.9142	37.1285
3	-86.9156	37.1289
3	-86.914	37.1316
3	-86.9118	37.1316
3	-86.9125	37.1336
3	-86.9142	37.134
3	-86.9128	37.1359
3	-86.9156	37.1382
3	-86.918	37.1391
3	-86.9197	37.1408
3	-86.9211	37.1409
3	-86.9236	37.1429
3	-86.9243	37.1427
3	-86.9293	37.1384
3	-86.9315	37.1372
3	-86.9328	37.1357
3	-86.9383	37.1361
3	-86.9386	37.1371
3	-86.9371	37.1392
3	-86.9335	37.1404
3	-86.9308	37.1405
3	-86.9275	37.1423
3	-86.9243	37.1446
3	-86.924	37.1465
3	-86.9268	37.1512
3	-86.927	37.1522
3	-86.9259	37.1534
3	-86.9263	37.1546
3	-86.926	37.1575
3	-86.9269	37.1603
3	-86.9249	37.1617
3	-86.9251	37.1632
3	-86.9238	37.1626
3	-86.9234	37.1643
3	-86.9245	37.1649
3	-86.9226	37.1664
3	-86.923	37.1678
3	-86.9206	37.1694
3	-86.9202	37.1706
3	-86.9208	37.1719
3	-86.9196	37.1737
3	-86.9199	37.1764
3	-86.9218	37.1804
3	-86.9204	37.1796
3	-86.9187	37.1796
3	-86.919	37.1783
3	-86.9178	37.178
3	-86.9169	37.1798
3	-86.9147	37.1792
3	-86.9145	37.1779
3	-86.9122	37.1776
3	-86.91	37.1781
3	-86.9073	37.178
3	-86.907	37.1801
3	-86.9053	37.1791
3	-86.9048	37.178
3	-86.9008	37.1766
3	-86.8983	37.1764
3	-86.8969	37.178
3	-86.8953	37.1774
3	-86.8944	37.1793
3	-86.8932	37.1821
3	-86.8918	37.183
3	-86.8907	37.1851
3	-86.8912	37.1871
3	-86.893	37.1877
3	-86.8968	37.1865
3	-86.9004	37.1844
3	-86.9032	37.1855
3	-86.9082	37.1895
3	-86.909	37.1914
3	-86.9094	37.1946
3	-86.9085	37.1949
3	-86.9054	37.193
3	-86.9044	37.1917
3	-86.9021	37.1915
3	-86.9016	37.1924
3	-86.9023	37.1966
3	-86.9043	37.1987
3	-86.9043	37.2005
3	-86.9055	37.2024
3	-86.9045	37.2049
3	-86.9062	37.2079
3	-86.9047	37.2092
3	-86.9043	37.2115
3	-86.9032	37.2117
3	-86.9005	37.2104
3	-86.9003	37.2104
3	-86.8999	37.2109
3	-86.8993	37.2123
3	-86.8982	37.2127
3	-86.894	37.2155
3	-86.8934	37.2158
3	-86.8901	37.2171
3	-86.8892	37.2179
3	-86.8855	37.2226
3	-86.8851	37.2241
3	-86.8856	37.2273
3	-86.8856	37.2303
3	-86.8851	37.2329
3	-86.8836	37.2351
3	-86.8787	37.24
3	-86.8759	37.2426
3	-86.8719	37.2466
3	-86.8693	37.2484
3	-86.8666	37.2492
3	-86.8618	37.2519
3	-86.8598	37.2519
3	-86.8573	37.2511
3	-86.8534	37.2505
3	-86.8524	37.2514
3	-86.8523	37.2537
3	-86.8538	37.2537
3	-86.8544	37.2547
3	-86.8508	37.2552
3	-86.8499	37.2574
3	-86.8506	37.2587
3	-86.8499	37.2609
3	-86.8483	37.2628
3	-86.8462	37.2626
3	-86.846	37.2643
3	-86.8429	37.265
3	-86.8446	37.2683
3	-86.843	37.2675
3	-86.8421	37.2693
3	-86.8396	37.2688
3	-86.8384	37.269
3	-86.8391	37.2704
3	-86.8383	37.272
3	-86.8347	37.2744
3	-86.8356	37.2762
3	-86.8353	37.2771
3	-86.8323	37.2775
3	-86.833	37.2793
3	-86.8303	37.2792
3	-86.8294	37.2814
3	-86.8281	37.2821
3	-86.8295	37.2831
3	-86.8306	37.2856
3	-86.8303	37.2863
3	-86.828	37.2861
3	-86.8263	37.2881
3	-86.8264	37.2891
3	-86.8278	37.2899
3	-86.8261	37.2923
3	-86.8265	37.2935
3	-86.8256	37.2946
3	-86.8244	37.2934
3	-86.821	37.2939
3	-86.8202	37.2931
3	-86.8191	37.294
3	-86.8178	37.2927
3	-86.8172	37.2937
3	-86.8158	37.2941
3	-86.8152	37.293
3	-86.8138	37.2932
3	-86.8132	37.2923
3	-86.8108	37.2912
3	-86.8083	37.2914
3	-86.8105	37.2941
3	-86.8124	37.2973
3	-86.8167	37.3019
3	-86.8188	37.3053
3	-86.8195	37.3096
3	-86.8214	37.3194
3	-86.8213	37.3215
3	-86.8172	37.3276
3	-86.8159	37.3289
3	-86.8127	37.3306
3	-86.8079	37.332
3	-86.8012	37.3344
3	-86.7997	37.3347
3	-86.7983	37.3347
3	-86.7942	37.3337
3	-86.7896	37.3307
3	-86.7753	37.3259
3	-86.7734	37.323
3	-86.7744	37.3207
3	-86.7743	37.3188
3	-86.773	37.316
3	-86.7721	37.3126
3	-86.7706	37.3099
3	-86.7675	37.3078
3	-86.7642	37.3067
3	-86.7595	37.3041
3	-86.6999	37.3412
3	-86.6121	37.3951
3	-86.4872	37.3625
3	-86.4825	37.3519
3	-86.4691	37.3211
3	-86.4144	37.2017
3	-86.3992	37.1699
3	-86.4088	37.1676
3	-86.4109	37.166
3	-86.4119	37.1635
3	-86.4119	37.162
3	-86.4089	37.1545
3	-86.4093	37.1528
3	-86.4123	37.1519
3	-86.4163	37.1531
3	-86.4191	37.1555
3	-86.4217	37.1573
3	-86.4238	37.1583
3	-86.4301	37.16
3	-86.4325	37.1611
3	-86.4375	37.1661
3	-86.4402	37.1666
3	-86.4428	37.1656
3	-86.4442	37.1632
3	-86.4446	37.161
3	-86.4433	37.1563
3	-86.4443	37.154
3	-86.4477	37.1518
3	-86.4493	37.1511
3	-86.4534	37.1504
3	-86.4577	37.1506
3	-86.4652	37.1521
3	-86.4673	37.1535
3	-86.4675	37.1573
3	-86.4682	37.1602
3	-86.4697	37.163
3	-86.4725	37.1664
3	-86.477	37.1704
3	-86.4821	37.1759
3	-86.4841	37.1777
3	-86.4846	37.1819
3	-86.4861	37.183
3	-86.4897	37.1837
3	-86.4929	37.1855
3	-86.4946	37.1897
3	-86.4965	37.1907
3	-86.5012	37.1875
3	-86.5059	37.1862
3	-86.5095	37.1855
3	-86.5125	37.1856
3	-86.516	37.1865
3	-86.5178	37.1864
3	-86.5201	37.1854
3	-86.5233	37.1832
3	-86.525	37.1809
3	-86.5255	37.1785
3	-86.5271	37.1769
3	-86.5296	37.1771
3	-86.5307	37.1783
3	-86.5321	37.1814
3	-86.5335	37.1822
3	-86.5347	37.1822
3	-86.5377	37.1807
3	-86.5394	37.1789
3	-86.541	37.176
3	-86.5447	37.1764
3	-86.5519	37.1763
3	-86.5557	37.1771
3	-86.5612	37.1791
3	-86.5633	37.1802
3	-86.5644	37.1819
3	-86.5639	37.184
3	-86.5621	37.1859
3	-86.5633	37.1873
3	-86.5656	37.187
3	-86.5708	37.1856
3	-86.5736	37.184
3	-86.5758	37.1841
3	-86.579	37.1857
3	-86.5811	37.1851
3	-86.5816	37.1842
3	-86.5812	37.1818
3	-86.5825	37.1804
3	-86.5868	37.1791
3	-86.5887	37.1789
3	-86.5905	37.1797
3	-86.5917	37.1827
3	-86.593	37.1843
3	-86.5945	37.185
3	-86.5995	37.1844
3	-86.6033	37.1853
3	-86.6066	37.1852
3	-86.6095	37.1831
3	-86.6112	37.1809
3	-86.6127	37.1803
3	-86.6142	37.1808
3	-86.6167	37.1837
3	-86.6182	37.1839
3	-86.62	37.1831
3	-86.6218	37.1816
3	-86.6234	37.181
3	-86.6232	37.1806
3	-86.6227	37.1793
3	-86.6235	37.1771
3	-86.6236	37.1748
3	-86.6219	37.1721
3	-86.6191	37.1694
3	-86.6142	37.1669
3	-86.6132	37.1646
3	-86.6141	37.1622
3	-86.6143	37.1591
3	-86.6132	37.1557
3	-86.613	37.1541
3	-86.6146	37.151
3	-86.6187	37.1486
3	-86.6187	37.1471
3	-86.6169	37.1466
3	-86.6182	37.1433
3	-86.6375	37.0945
3	-86.6619	37.0323
3	-86.6667	37.0199
3	-86.6745	36.9998
3	-86.6908	37.0052
3	-86.796	37.0401
3	-86.8414	37.0552
3	-86.8443	37.0562
3	-86.8453	37.0565
3	-86.9414	37.069
3	-86.9398	37.0704
3	-86.9421	37.0723
3	-86.9442	37.0719
3	-86.9449	37.0734
4
4	-84.1266	37.6454
4	-84.1248	37.6461
4	-84.119	37.6472
4	-84.1206	37.6489
4	-84.119	37.6489
4	-84.1179	37.6481
4	-84.1165	37.6489
4	-84.1158	37.6508
4	-84.113	37.6508
4	-84.1121	37.6564
4	-84.1101	37.6573
4	-84.1065	37.6599
4	-84.105	37.6591
4	-84.0993	37.6609
4	-84.0969	37.661
4	-84.0961	37.6617
4	-84.0958	37.6641
4	-84.0922	37.6641
4	-84.0911	37.6647
4	-84.0893	37.6669
4	-84.0892	37.6681
4	-84.0929	37.6678
4	-84.0952	37.6705
4	-84.0967	37.6708
4	-84.0972	37.6726
4	-84.0971	37.6755
4	-84.0987	37.6763
4	-84.1006	37.6782
4	-84.1002	37.6793
4	-84.0984	37.6798
4	-84.0973	37.6833
4	-84.0928	37.6865
4	-84.0919	37.6886
4	-84.0919	37.6903
4	-84.0944	37.6916
4	-84.0946	37.6929
4	-84.0933	37.6945
4	-84.0918	37.695
4	-84.0918	37.6987
4	-84.0924	37.7016
4	-84.0918	37.7036
4	-84.0936	37.7068
4	-84.0922	37.7092
4	-84.0928	37.7099
4	-84.0959	37.711
4	-84.0939	37.7122
4	-84.0928	37.714
4	-84.099	37.7179
4	-84.099	37.72
4	-84.0982	37.7214
4	-84.097	37.7219
4	-84.094	37.7216
4	-84.0917	37.7244
4	-84.0923	37.7278
4	-84.0955	37.7312
4	-84.0967	37.7344
4	-84.0964	37.7354
4	-84.0958	37.736
4	-84.0909	37.7378
4	-84.0891	37.7376
4	-84.0862	37.7387
4	-84.0838	37.7405
4	-84.082	37.7424
4	-84.0802	37.7465
4	-84.0811	37.7491
4	-84.0829	37.7498
4	-84.0869	37.7527
4	-84.0895	37.7562
4	-84.0896	37.759
4	-84.0881	37.7613
4	-84.0836	37.765
4	-84.0819	37.7673
4	-84.083	37.7694
4	-84.0881	37.7711
4	-84.0963	37.7719
4	-84.0992	37.7725
4	-84.1031	37.7738
4	-84.1072	37.7758
4	-84.1093	37.7791
4	-84.109	37.7827
4	-84.1074	37.7841
4	-84.0975	37.785
4	-84.0957	37.7856
4	-84.0906	37.7896
4	-84.0838	37.7935
4	-84.078	37.7975
4	-84.0744	37.8004
4	-84.0739	37.8011
4	-84.0741	37.8048
4	-84.0757	37.8083
4	-84.0768	37.8089
4	-84.0812	37.8095
4	-84.0833	37.8094
4	-84.0863	37.8102
4	-84.0929	37.8144
4	-84.0966	37.8159
4	-84.0978	37.816
4	-84.0992	37.8156
4	-84.1073	37.8102
4	-84.1135	37.8054
4	-84.1147	37.8047
4	-84.117	37.8045
4	-84.1206	37.8058
4	-84.1218	37.8077
4	-84.122	37.8102
4	-84.1217	37.8131
4	-84.1202	37.8174
4	-84.1182	37.8191
4	-84.1129	37.8219
4	-84.1092	37.8259
4	-84.107	37.8294
4	-84.1053	37.834
4	-84.1042	37.8388
4	-84.1031	37.84
4	-84.1016	37.8403
4	-84.0927	37.8358
4	-84.0902	37.8359
4	-84.0888	37.8368
4	-84.0851	37.8404
4	-84.0837	37.8424
4	-84.082	37.8454
4	-84.0815	37.8487
4	-84.0803	37.8522
4	-84.0803	37.8531
4	-84.0774	37.8513
4	-84.0771	37.8503
4	-84.0786	37.8488
4	-84.08	37.8445
4	-84.0785	37.8408
4	-84.0766	37.8373
4	-84.0776	37.8339
4	-84.0765	37.8307
4	-84.0767	37.8274
4	-84.076	37.8242
4	-84.0751	37.8233
4	-84.0723	37.8219
4	-84.0695	37.8219
4	-84.0674	37.8231
4	-84.0661	37.8259
4	-84.0669	37.8289
4	-84.0669	37.8303
4	-84.0658	37.8314
4	-84.0624	37.8326
4	-84.0599	37.833
4	-84.0584	37.834
4	-84.0574	37.8354
4	-84.0566	37.8389
4	-84.0566	37.8418
4	-84.0571	37.8439
4	-84.059	37.8479
4	-84.0551	37.8477
4	-84.0537	37.8471
4	-84.0525	37.844
4	-84.0521	37.8416
4	-84.0494	37.838
4	-84.0468	37.8374
4	-84.0465	37.8395
4	-84.0444	37.8418
4	-84.0431	37.8416
4	-84.0407	37.8358
4	-84.0393	37.8337
4	-84.0355	37.8342
4	-84.0301	37.8361
4	-84.0258	37.8372
4	-84.0225	37.8391
4	-84.0191	37.8418
4	-84.0154	37.8429
4	-84.0129	37.8411
4	-84.0133	37.8402
4	-84.015	37.8403
4	-84.0173	37.8398
4	-84.0199	37.8379
4	-84.0205	37.837
4	-84.0203	37.8349
4	-84.018	37.8331
4	-84.0166	37.8328
4	-84.0146	37.8332
4	-84.0084	37.8336
4	-84.0061	37.8335
4	-84.004	37.8344
4	-84.002	37.8376
4	-83.9999	37.8396
4	-83.9988	37.8421
4	-83.9969	37.8436
4	-83.993	37.8491
4	-83.9916	37.8502
4	-83.9884	37.8494
4	-83.9864	37.8474
4	-83.9852	37.844
4	-83.9833	37.843
4	-83.9804	37.8437
4	-83.9798	37.8476
4	-83.9781	37.8478
4	-83.9724	37.846
4	-83.9701	37.8457
4	-83.9675	37.8476
4	-83.9673	37.8471
4	-83.9636	37.8458
4	-83.9626	37.8446
4	-83.9626	37.8417
4	-83.9643	37.8394
4	-83.9633	37.8373
4	-83.964	37.8351
4	-83.9631	37.8329
4	-83.9636	37.8316
4	-83.9627	37.8307
4	-83.9634	37.8288
4	-83.9633	37.8266
4	-83.9617	37.823
4	-83.9604	37.8215
4	-83.9625	37.8188
4	-83.9625	37.8166
4	-83.964	37.8123
4	-83.9633	37.8098
4	-83.9615	37.8082
4	-83.9645	37.806
4	-83.9652	37.8021
4	-83.9633	37.8001
4	-83.9118	37.7667
4	-83.9109	37.7667
4	-83.9097	37.7667
4	-83.907	37.762
4	-83.9059	37.7591
4	-83.9042	37.7587
4	-83.9004	37.7601
4	-83.8957	37.7602
4	-83.8919	37.759
4	-83.8904	37.7591
4	-83.8867	37.7565
4	-83.885	37.757
4	-83.8844	37.7585
4	-83.883	37.7586
4	-83.881	37.7578
4	-83.8789	37.7536
4	-83.8769	37.7521
4	-83.8753	37.752
4	-83.8738	37.7532
4	-83.871	37.7533
4	-83.8662	37.7524
4	-83.8653	37.754
4	-83.8633	37.7543
4	-83.8621	37.7553
4	-83.8606	37.7578
4	-83.8594	37.7586
4	-83.8548	37.7593
4	-83.8529	37.7585
4	-83.8506	37.7587
4	-83.8476	37.7604
4	-83.8458	37.7601
4	-83.843	37.7627
4	-83.838	37.7632
4	-83.8346	37.7645
4	-83.8316	37.765
4	-83.8303	37.7652
4	-83.8267	37.7637
4	-83.8259	37.7625
4	-83.8266	37.7608
4	-83.828	37.7604
4	-83.8277	37.7579
4	-83.8294	37.7565
4	-83.8298	37.753
4	-83.8294	37.7517
4	-83.8271	37.7519
4	-83.8256	37.7514
4	-83.8259	37.7502
4	-83.8249	37.7481
4	-83.8228	37.7474
4	-83.8219	37.7458
4	-83.8199	37.7461
4	-83.8179	37.7487
4	-83.8162	37.7487
4	-83.8153	37.7498
4	-83.8113	37.75
4	-83.8107	37.7521
4	-83.8081	37.7534
4	-83.8039	37.7567
4	-83.8005	37.7572
4	-83.7978	37.7582
4	-83.7959	37.7565
4	-83.7904	37.7554
4	-83.7872	37.7579
4	-83.7847	37.7605
4	-83.7822	37.7606
4	-83.7811	37.7598
4	-83.7797	37.7605
4	-83.7765	37.7596
4	-83.7761	37.7585
4	-83.7776	37.7568
4	-83.7764	37.7537
4	-83.7745	37.7528
4	-83.7747	37.7509
4	-83.7727	37.749
4	-83.7737	37.7474
4	-83.7719	37.7457
4	-83.7698	37.7422
4	-83.769	37.7411
4	-83.7645	37.7396
4	-83.7617	37.7394
4	-83.7584	37.7382
4	-83.7567	37.7364
4	-83.7534	37.737
4	-83.7506	37.7357
4	-83.7518	37.7339
4	-83.7499	37.7324
4	-83.7485	37.7318
4	-83.743	37.7324
4	-83.7402	37.7304
4	-83.7375	37.7304
4	-83.7352	37.7323
4	-83.733	37.7328
4	-83.732	37.7316
4	-83.73	37.7315
4	-83.7299	37.7305
4	-83.7262	37.728
4	-83.7227	37.7289
4	-83.7217	37.7257
4	-83.723	37.724
4	-83.723	37.7196
4	-83.7221	37.7182
4	-83.7221	37.7164
4	-83.7265	37.7162
4	-83.7329	37.7175
4	-83.7358	37.7172
4	-83.7397	37.7173
4	-83.745	37.7164
4	-83.7496	37.7148
4	-83.7522	37.7125
4	-83.7531	37.7109
4	-83.7528	37.7093
4	-83.7553	37.7092
4	-83.7577	37.7079
4	-83.7598	37.7061
4	-83.7601	37.7043
4	-83.7594	37.7034
4	-83.7603	37.7024
4	-83.7653	37.7022
4	-83.7654	37.7004
4	-83.7668	37.6998
4	-83.7678	37.7006
4	-83.7699	37.7002
4	-83.7704	37.6966
4	-83.7718	37.6973
4	-83.7739	37.6965
4	-83.7749	37.6972
4	-83.7783	37.6947
4	-83.7778	37.6921
4	-83.7808	37.6878
4	-83.7825	37.6868
4	-83.7874	37.6865
4	-83.7899	37.6839
4	-83.7908	37.6818
4	-83.7924	37.6814
4	-83.7944	37.6799
4	-83.7974	37.6799
4	-83.7995	37.6793
4	-83.8023	37.6775
4	-83.8028	37.673
4	-83.8063	37.6715
4	-83.8089	37.6694
4	-83.8102	37.6676
4	-83.8146	37.668
4	-83.8181	37.6669
4	-83.8197	37.6671
4	-83.8221	37.6656
4	-83.8241	37.663
4	-83.8238	37.6626
4	-83.823	37.6599
4	-83.8144	37.6447
4	-83.8125	37.6451
4	-83.809	37.6441
4	-83.8072	37.6429
4	-83.8066	37.6416
4	-83.8071	37.6384
4	-83.8081	37.636
4	-83.8097	37.635
4	-83.8169	37.6331
4	-83.8186	37.6331
4	-83.8252	37.6346
4	-83.8301	37.6363
4	-83.8325	37.6363
4	-83.8382	37.6337
4	-83.8436	37.631
4	-83.8516	37.6255
4	-83.8558	37.6235
4	-83.8593	37.6213
4	-83.8644	37.6173
4	-83.8664	37.6148
4	-83.8658	37.6123
4	-83.8648	37.6112
4	-83.8612	37.609
4	-83.8581	37.6092
4	-83.9056	37.5429
4	-83.9252	37.5611
4	-83.9398	37.5732
4	-83.9652	37.5814
4	-83.9935	37.5734
4	-83.998	37.5726
4	-84.045	37.5636
4	-84.0904	37.5662
4	-84.101	37.5855
4	-84.1125	37.6056
4	-84.1269	37.6424
4	-84.1266	37.6454
5
5	-83.9843	38.4455
5	-83.9825	38.45
5	-83.9828	38.4518
5	-83.9814	38.4532
5	-83.9768	38.4543
5	-83.9761	38.4548
5	-83.9731	38.4591
5	-83.972	38.4615
5	-83.9703	38.4638
5	-83.9303	38.4923
5	-83.8593	38.4563
5	-83.8195	38.4702
5	-83.8043	38.4755
5	-83.7559	38.4923
5	-83.7455	38.4939
5	-83.7346	38.4983
5	-83.7217	38.504
5	-83.6419	38.5254
5	-83.6404	38.5224
5	-83.6385	38.5209
5	-83.6368	38.5178
5	-83.6344	38.5184
5	-83.6328	38.5218
5	-83.6286	38.522
5	-83.6269	38.5206
5	-83.6259	38.5178
5	-83.6264	38.5172
5	-83.6309	38.5159
5	-83.631	38.5153
5	-83.6271	38.5135
5	-83.6261	38.5122
5	-83.6263	38.5109
5	-83.6309	38.5099
5	-83.6325	38.5079
5	-83.6309	38.507
5	-83.6296	38.5072
5	-83.6272	38.5058
5	-83.6248	38.5036
5	-83.6236	38.504
5	-83.621	38.5047
5	-83.6161	38.5043
5	-83.6153	38.5031
5	-83.6132	38.5022
5	-83.6089	38.5022
5	-83.6077	38.5033
5	-83.6081	38.506
5	-83.6068	38.5054
5	-83.6053	38.5059
5	-83.6033	38.5055
5	-83.6033	38.5046
5	-83.6058	38.5008
5	-83.605	38.5
5	-83.6029	38.5011
5	-83.5993	38.502
5	-83.5981	38.4998
5	-83.6015	38.4962
5	-83.599	38.4944
5	-83.5953	38.4949
5	-83.5939	38.4945
5	-83.5942	38.4932
5	-83.5972	38.4913
5	-83.5954	38.4901
5	-83.5917	38.4907
5	-83.5905	38.4899
5	-83.5933	38.489
5	-83.5932	38.4863
5	-83.5922	38.4855
5	-83.5874	38.4856
5	-83.5875	38.4841
5	-83.5898	38.4834
5	-83.5889	38.4816
5	-83.5856	38.4825
5	-83.585	38.4817
5	-83.5867	38.4791
5	-83.5886	38.4774
5	-83.5877	38.4759
5	-83.5895	38.474
5	-83.5865	38.4733
5	-83.5841	38.4714
5	-83.5826	38.4714
5	-83.5827	38.4696
5	-83.5851	38.4692
5	-83.5831	38.4688
5	-83.5824	38.4655
5	-83.5802	38.4649
5	-83.5819	38.4642
5	-83.5826	38.4625
5	-83.5809	38.4615
5	-83.5796	38.4619
5	-83.5768	38.4572
5	-83.5772	38.4559
5	-83.5787	38.4554
5	-83.5793	38.4527
5	-83.5782	38.4525
5	-83.5778	38.4477
5	-83.5757	38.4464
5	-83.5762	38.4452
5	-83.5749	38.4443
5	-83.5779	38.4419
5	-83.5793	38.4393
5	-83.5815	38.4385
5	-83.5814	38.4365
5	-83.5826	38.4354
5	-83.5827	38.4324
5	-83.5791	38.4302
5	-83.5753	38.4288
5	-83.5736	38.4292
5	-83.5669	38.4266
5	-83.5647	38.4267
5	-83.5553	38.4221
5	-83.5523	38.4199
5	-83.5459	38.4183
5	-83.5418	38.4186
5	-83.5365	38.4162
5	-83.5295	38.4186
5	-83.5272	38.4176
5	-83.5273	38.4153
5	-83.5288	38.4123
5	-83.5281	38.4111
5	-83.5266	38.4109
5	-83.5235	38.4087
5	-83.5225	38.4091
5	-83.521	38.4113
5	-83.5185	38.411
5	-83.516	38.4129
5	-83.5149	38.4147
5	-83.5129	38.415
5	-83.5114	38.413
5	-83.5127	38.4114
5	-83.5124	38.4104
5	-83.5092	38.4108
5	-83.5072	38.4118
5	-83.5055	38.411
5	-83.5052	38.4094
5	-83.5036	38.4074
5	-83.5037	38.4063
5	-83.5025	38.4062
5	-83.4999	38.4048
5	-83.4984	38.403
5	-83.4984	38.402
5	-83.4972	38.4018
5	-83.495	38.4026
5	-83.493	38.404
5	-83.4909	38.403
5	-83.4883	38.4044
5	-83.4858	38.4051
5	-83.4843	38.4039
5	-83.482	38.4044
5	-83.4814	38.4033
5	-83.4772	38.4015
5	-83.4762	38.3997
5	-83.4733	38.3986
5	-83.474	38.3969
5	-83.4714	38.3969
5	-83.4688	38.3984
5	-83.4666	38.3989
5	-83.4659	38.397
5	-83.4645	38.3966
5	-83.4651	38.395
5	-83.4665	38.3941
5	-83.4658	38.3931
5	-83.4637	38.3934
5	-83.4623	38.3926
5	-83.4622	38.3905
5	-83.4608	38.3901
5	-83.4584	38.3883
5	-83.4595	38.3868
5	-83.4593	38.384
5	-83.4572	38.3844
5	-83.4561	38.3838
5	-83.4555	38.3813
5	-83.4528	38.3818
5	-83.4536	38.3776
5	-83.4552	38.3768
5	-83.4557	38.3754
5	-83.4569	38.3747
5	-83.4563	38.3727
5	-83.4579	38.372
5	-83.4601	38.373
5	-83.4634	38.3731
5	-83.465	38.3719
5	-83.4625	38.3688
5	-83.4642	38.3676
5	-83.4628	38.3667
5	-83.4619	38.3651
5	-83.4602	38.3642
5	-83.4594	38.3624
5	-83.4581	38.362
5	-83.4612	38.3597
5	-83.463	38.3595
5	-83.4633	38.3584
5	-83.4654	38.358
5	-83.4665	38.357
5	-83.4702	38.3552
5	-83.4717	38.3555
5	-83.4727	38.3571
5	-83.4716	38.3588
5	-83.4738	38.3606
5	-83.4769	38.3593
5	-83.482	38.3597
5	-83.4848	38.3561
5	-83.4854	38.3547
5	-83.488	38.3529
5	-83.4888	38.3517
5	-83.4911	38.352
5	-83.492	38.3513
5	-83.4964	38.3505
5	-83.4993	38.3494
5	-83.4987	38.347
5	-83.4978	38.3464
5	-83.4985	38.3446
5	-83.5007	38.344
5	-83.5014	38.3425
5	-83.4989	38.3404
5	-83.4958	38.3397
5	-83.4962	38.3375
5	-83.4947	38.3359
5	-83.498	38.3339
5	-83.4971	38.3324
5	-83.4945	38.3319
5	-83.4942	38.3298
5	-83.4927	38.3279
5	-83.4907	38.3292
5	-83.4889	38.3272
5	-83.4881	38.3245
5	-83.491	38.323
5	-83.4918	38.3243
5	-83.4954	38.3243
5	-83.4954	38.3221
5	-83.497	38.3214
5	-83.4976	38.3199
5	-83.4995	38.3187
5	-83.4996	38.3173
5	-83.5015	38.3158
5	-83.5009	38.313
5	-83.5028	38.3108
5	-83.503	38.3085
5	-83.5039	38.3079
5	-83.5053	38.3047
5	-83.5049	38.3016
5	-83.5053	38.3002
5	-83.5036	38.2982
5	-83.5037	38.2968
5	-83.5054	38.2941
5	-83.5069	38.2937
5	-83.5122	38.2933
5	-83.5139	38.2926
5	-83.5143	38.2921
5	-83.5124	38.2846
5	-83.5098	38.2833
5	-83.5107	38.282
5	-83.5095	38.2784
5	-83.5082	38.2782
5	-83.5078	38.2761
5	-83.508	38.2732
5	-83.5056	38.2721
5	-83.507	38.2707
5	-83.5072	38.2694
5	-83.5088	38.269
5	-83.5113	38.2698
5	-83.5122	38.2682
5	-83.5143	38.268
5	-83.5163	38.266
5	-83.5204	38.2677
5	-83.5221	38.2674
5	-83.5228	38.2653
5	-83.5217	38.2639
5	-83.5206	38.2638
5	-83.5225	38.2623
5	-83.524	38.2601
5	-83.5221	38.2591
5	-83.5211	38.2575
5	-83.5246	38.2548
5	-83.5285	38.2554
5	-83.5322	38.255
5	-83.5346	38.2542
5	-83.5368	38.2523
5	-83.5379	38.2497
5	-83.5356	38.2486
5	-83.5379	38.2469
5	-83.5398	38.2449
5	-83.5443	38.2446
5	-83.5457	38.2433
5	-83.5499	38.2411
5	-83.5537	38.2398
5	-83.5543	38.2382
5	-83.5563	38.2373
5	-83.5597	38.2313
5	-83.5597	38.228
5	-83.5593	38.2253
5	-83.5601	38.2234
5	-83.5603	38.2209
5	-83.5643	38.2166
5	-83.5654	38.2166
5	-83.5697	38.2154
5	-83.5771	38.2137
5	-83.5784	38.2155
5	-83.5816	38.2183
5	-83.583	38.2186
5	-83.5868	38.2183
5	-83.5874	38.2175
5	-83.5871	38.2149
5	-83.592	38.2103
5	-83.5934	38.2096
5	-83.5966	38.2096
5	-83.5986	38.2077
5	-83.5988	38.2063
5	-83.6005	38.2035
5	-83.6044	38.2023
5	-83.6061	38.2026
5	-83.6096	38.2016
5	-83.6114	38.2031
5	-83.6127	38.203
5	-83.6134	38.2008
5	-83.6134	38.1981
5	-83.6144	38.1969
5	-83.6155	38.193
5	-83.6188	38.1926
5	-83.6212	38.1947
5	-83.6237	38.1946
5	-83.626	38.1925
5	-83.6281	38.1917
5	-83.6301	38.1927
5	-83.6315	38.192
5	-83.633	38.1926
5	-83.6352	38.1902
5	-83.6352	38.1875
5	-83.6364	38.1864
5	-83.6368	38.1841
5	-83.6389	38.1783
5	-83.6398	38.1769
5	-83.6413	38.1749
5	-83.6455	38.1713
5	-83.6465	38.171
5	-83.6496	38.1763
5	-83.6502	38.1804
5	-83.6497	38.1822
5	-83.651	38.186
5	-83.6544	38.1932
5	-83.6572	38.1964
5	-83.6586	38.201
5	-83.6611	38.2022
5	-83.6633	38.2024
5	-83.6669	38.2015
5	-83.6685	38.2004
5	-83.6697	38.1982
5	-83.6714	38.1969
5	-83.6723	38.1975
5	-83.676	38.2021
5	-83.6766	38.2034
5	-83.679	38.2056
5	-83.6802	38.2082
5	-83.6819	38.2127
5	-83.6839	38.2146
5	-83.6858	38.2141
5	-83.687	38.2126
5	-83.689	38.2111
5	-83.6919	38.2105
5	-83.6944	38.2094
5	-83.6928	38.2056
5	-83.689	38.1985
5	-83.69	38.1972
5	-83.6947	38.1971
5	-83.6976	38.1981
5	-83.7002	38.2012
5	-83.7006	38.2048
5	-83.7013	38.2073
5	-83.7007	38.2086
5	-83.6967	38.2128
5	-83.6967	38.2139
5	-83.6981	38.217
5	-83.6974	38.2196
5	-83.6976	38.2229
5	-83.6967	38.226
5	-83.696	38.2271
5	-83.6924	38.2292
5	-83.6914	38.2311
5	-83.6912	38.2344
5	-83.6917	38.2356
[truncated: 1,045,410+ more rows]
